# Supplementary material for: Synaptotagmin-7 outperforms synaptotagmin-1 to promote the formation of large, stable fusion pores via robust membrane penetration
Source: Nat Commun. 2023 Nov 27;14:7761. doi: 10.1038/s41467-023-42497-8 (PMC10681989; doi:10.1038/s41467-023-42497-8)
Supplement: Supplementary file 7 — Source Data [file 41467_2023_42497_MOESM7_ESM.zip]

Archive with 2 entries (2 files):
- Source data file-updated 03-31-25.xlsx
- __MACOSX/._Source data file-updated 03-31-25.xlsx
