# Supplementary material for: Synaptotagmin-7 outperforms synaptotagmin-1 to promote the formation of large, stable fusion pores via robust membrane penetration
Source: Nat Commun. 2023 Nov 27;14:7761. doi: 10.1038/s41467-023-42497-8 (PMC10681989; doi:10.1038/s41467-023-42497-8)
Supplement: Supplementary file 7 — Source Data [file 41467_2023_42497_MOESM7_ESM.zip › Source data file-updated 03-31-25.xlsx]

## Sheet: Fig. 1b
WT-syt1-DOPS	WT-syt1-DPPS
9.0538	2.53208
11.5751	2.44771
11.6479	2.62636
11.266	2.41334
10.749	2.72703

## Sheet: Fig. 1c
syt7 DOPS	syt7 DPPS
4.1668	4.28566
5.29898	4.5467
6.36382	5.25046
5.82335	4.93831
5.80387	5.75247

## Sheet: Fig. 2
syt1 C2B	loop 1			syt1 C2B	loop 3				syt7 C2B	loop 1			syt7 C2B	loop 3
	DOPS	DPPS			DOPS	DPPS				DOPS	DPPS			DOPS	DPPS
0	0.111	0.159		0	0.008	0			0	0.061	-0.087		0	-0.202	-0.262
0.05	0.236	0.135		0.05	-0.049	-0.044			0.0375	0.142	-0.221		0.0375	-0.315	-0.295
0.1	0.193	0.103		0.1	-0.029	-0.105			0.075	0.122	-0.164		0.075	-0.251	-0.256
0.15	0.198	0.067		0.15	-0.093	-0.14			0.1125	0.091	-0.201		0.1125	-0.233	-0.272
0.2	0.304	0.194		0.2	-0.057	-0.076			0.15	0.088	-0.183		0.15	-0.295	-0.22
0.25	0.188	0.14		0.25	-0.046	-0.01			0.1875	0.163	-0.201		0.1875	-0.279	-0.232
0.3	0.217	0.177		0.3	-0.06	-0.029			0.225	0.206	-0.17		0.225	-0.251	-0.19
0.35	0.229	0.252		0.35	-0.003	0.063			0.2625	0.128	-0.164		0.2625	-0.25	-0.14
0.4	0.21	0.191		0.4	0.048	0.044			0.3	0.222	-0.116		0.3	-0.183	-0.071
0.45	0.182	0.226		0.45	0.04	0.011			0.3375	0.211	-0.165		0.3375	-0.16	-0.129
0.5	0.23	0.224		0.5	0.092	0.002			0.375	0.193	-0.124		0.375	-0.198	-0.129
0.55	0.223	0.258		0.55	0.024	0.1			0.4125	0.139	-0.142		0.4125	-0.259	-0.134
0.6	0.164	0.263		0.6	0.114	0.111			0.45	0.155	-0.237		0.45	-0.24	-0.135
0.65	0.197	0.294		0.65	0.088	0.124			0.4875	0.131	-0.216		0.4875	-0.276	-0.16
0.7	0.189	0.301		0.7	0.096	0.156			0.525	0.165	-0.332		0.525	-0.182	-0.238
0.75	0.13	0.253		0.75	0.064	0.117			0.5625	0.154	-0.299		0.5625	-0.181	-0.272
0.8	0.181	0.348		0.8	0.157	0.119			0.6	0.117	-0.336		0.6	-0.292	-0.323
0.85	0.29	0.464		0.85	0.243	0.166			0.6375	0.119	-0.274		0.6375	-0.266	-0.298
0.9	0.292	0.397		0.9	0.192	0.149			0.675	0.132	-0.356		0.675	-0.274	-0.387
0.95	0.294	0.484		0.95	0.271	0.121			0.7125	0.146	-0.319		0.7125	-0.349	-0.383
1	0.159	0.512		1	0.041	0.154			0.75	0.073	-0.263		0.75	-0.351	-0.305
1.05	0.159	0.577		1.05	-0.003	0.2			0.7875	0.086	-0.326		0.7875	-0.301	-0.403
1.1	0.178	0.479		1.1	0	0.265			0.825	0.227	-0.284		0.825	-0.285	-0.336
1.15	0.211	0.365		1.15	0.089	0.177			0.8625	0.117	-0.303		0.8625	-0.312	-0.331
1.2	0.186	0.39		1.2	0.023	0.19			0.9	0.116	-0.28		0.9	-0.329	-0.302
1.25	0.201	0.237		1.25	0.04	0.055			0.9375	0.133	-0.211		0.9375	-0.289	-0.269
1.3	0.252	0.27		1.3	-0.049	0.112			0.975	0.067	-0.232		0.975	-0.322	-0.258
1.35	0.29	0.35		1.35	-0.015	0.009			1.0125	0.125	-0.215		1.0125	-0.3	-0.191
1.4	0.299	0.295		1.4	-0.056	0.006			1.05	0.142	-0.143		1.05	-0.357	-0.163
1.45	0.274	0.239		1.45	-0.026	-0.022			1.0875	0.113	-0.068		1.0875	-0.294	-0.095
1.5	0.289	0.3		1.5	-0.02	0.071			1.125	0.15	-0.141		1.125	-0.288	-0.161
1.55	0.342	0.362		1.55	0.02	0.053			1.1625	0.187	-0.14		1.1625	-0.254	-0.159
1.6	0.291	0.26		1.6	-0.034	0.012			1.2	0.115	-0.161		1.2	-0.281	-0.179
1.65	0.347	0.302		1.65	0.005	0.124			1.2375	0.147	-0.176		1.2375	-0.285	-0.173
1.7	0.22	0.334		1.7	-0.017	0.079			1.275	0.116	-0.131		1.275	-0.32	-0.139
1.75	0.312	0.49		1.75	0.006	0.136			1.3125	0.157	-0.203		1.3125	-0.278	-0.244
1.8	0.29	0.437		1.8	-0.036	0.044			1.35	0.097	-0.165		1.35	-0.312	-0.178
1.85	0.264	0.505		1.85	0.023	0.113			1.3875	0.146	-0.053		1.3875	-0.26	-0.046
1.9	0.31	0.511		1.9	-0.008	0.147			1.425	0.117	-0.076		1.425	-0.264	-0.122
1.95	0.332	0.528		1.95	-0.071	0.132			1.4625	0.142	-0.107		1.4625	-0.24	-0.165
2	0.358	0.569		2	-0.073	0.14			1.5	0.112	-0.158		1.5	-0.262	-0.24
2.05	0.37	0.421		2.05	-0.082	0.126			1.5375	0.133	-0.139		1.5375	-0.244	-0.179
2.1	0.331	0.47		2.1	-0.147	0.146			1.575	0.223	-0.169		1.575	-0.219	-0.164
2.15	0.359	0.495		2.15	-0.137	0.169			1.6125	0.18	-0.196		1.6125	-0.242	-0.201
2.2	0.474	0.495		2.2	-0.002	0.173			1.65	0.221	-0.133		1.65	-0.177	-0.149
2.25	0.373	0.5		2.25	-0.132	0.21			1.6875	0.195	-0.123		1.6875	-0.178	-0.182
2.3	0.254	0.334		2.3	-0.172	0.116			1.725	0.161	-0.205		1.725	-0.249	-0.183
2.35	0.336	0.337		2.35	-0.035	0.16			1.7625	0.081	-0.181		1.7625	-0.282	-0.158
2.4	0.292	0.43		2.4	-0.034	0.183			1.8	0.131	-0.125		1.8	-0.226	-0.128
2.45	0.284	0.449		2.45	-0.021	0.173			1.8375	0.13	-0.167		1.8375	-0.288	-0.166
2.5	0.344	0.475		2.5	0.042	0.261			1.875	0.185	-0.159		1.875	-0.259	-0.067
2.55	0.309	0.53		2.55	-0.012	0.238			1.9125	0.17	-0.193		1.9125	-0.27	-0.181
2.6	0.412	0.669		2.6	0.009	0.293			1.95	0.152	-0.131		1.95	-0.211	-0.152
2.65	0.32	0.641		2.65	0.054	0.219			1.9875	0.143	-0.207		1.9875	-0.256	-0.186
2.7	0.378	0.562		2.7	0.024	0.223			2.025	0.1	-0.14		2.025	-0.288	-0.134
2.75	0.408	0.554		2.75	-0.019	0.175			2.0625	0.079	-0.141		2.0625	-0.302	-0.17
2.8	0.405	0.453		2.8	0.067	0.202			2.1	0.053	-0.155		2.1	-0.222	-0.153
2.85	0.386	0.51		2.85	0.018	0.106			2.1375	0.16	-0.168		2.1375	-0.234	-0.194
2.9	0.47	0.451		2.9	0.046	0.13			2.175	0.106	-0.131		2.175	-0.228	-0.158
2.95	0.448	0.472		2.95	-0.019	0.121			2.2125	0.139	-0.112		2.2125	-0.228	-0.153
3	0.412	0.53		3	0.004	0.132			2.25	0.11	-0.13		2.25	-0.196	-0.134
3.05	0.43	0.426		3.05	0.063	0.083			2.2875	0.158	-0.023		2.2875	-0.217	-0.052
3.1	0.391	0.411		3.1	0.054	0.093			2.325	0.112	-0.029		2.325	-0.267	-0.032
3.15	0.412	0.588		3.15	0.051	0.112			2.3625	0.089	0.055		2.3625	-0.307	-0.045
3.2	0.377	0.531		3.2	-0.019	0.14			2.4	0.057	-0.033		2.4	-0.233	-0.055
3.25	0.42	0.59		3.25	0.031	0.211			2.4375	0.086	-0.075		2.4375	-0.298	-0.06
3.3	0.467	0.49		3.3	0.03	0.178			2.475	0.119	-0.087		2.475	-0.255	-0.035
3.35	0.471	0.535		3.35	0.01	0.166			2.5125	0.217	-0.114		2.5125	-0.185	-0.065
3.4	0.419	0.517		3.4	-0.035	0.143			2.55	0.133	-0.037		2.55	-0.241	-0.024
3.45	0.473	0.637		3.45	-0.07	0.23			2.5875	0.089	-0.038		2.5875	-0.251	-0.027
3.5	0.464	0.511		3.5	-0.062	0.199			2.625	0.117	-0.054		2.625	-0.256	-0.042
3.55	0.328	0.602		3.55	-0.085	0.257			2.6625	0.078	-0.063		2.6625	-0.309	-0.037
3.6	0.333	0.608		3.6	-0.094	0.239			2.7	0.205	-0.089		2.7	-0.259	-0.08
3.65	0.368	0.625		3.65	-0.153	0.212			2.7375	0.197	-0.091		2.7375	-0.184	-0.042
3.7	0.48	0.73		3.7	-0.154	0.26			2.775	0.236	-0.122		2.775	-0.178	-0.034
3.75	0.405	0.642		3.75	-0.21	0.249			2.8125	0.2	-0.042		2.8125	-0.179	0.041
3.8	0.474	0.66		3.8	-0.166	0.263			2.85	0.298	-0.054		2.85	-0.118	-0.055
3.85	0.419	0.646		3.85	-0.219	0.181			2.8875	0.235	-0.014		2.8875	-0.118	-0.02
3.9	0.485	0.669		3.9	-0.128	0.215			2.925	0.238	-0.091		2.925	-0.118	-0.049
3.95	0.423	0.646		3.95	-0.197	0.354			2.9625	0.204	-0.116		2.9625	-0.168	-0.036
4	0.425	0.646		4	-0.164	0.379			3	0.216	-0.101		3	-0.201	-0.049
4.05	0.38	0.68		4.05	-0.169	0.395			3.0375	0.153	-0.1		3.0375	-0.229	-0.076
4.1	0.467	0.738		4.1	-0.146	0.349			3.075	0.208	-0.091		3.075	-0.23	-0.067
4.15	0.457	0.764		4.15	-0.089	0.35			3.1125	0.166	-0.1		3.1125	-0.193	0.02
4.2	0.562	0.698		4.2	-0.095	0.218			3.15	0.2	-0.15		3.15	-0.156	-0.057
4.25	0.525	0.732		4.25	-0.1	0.24			3.1875	0.144	-0.081		3.1875	-0.152	0.011
4.3	0.413	0.735		4.3	-0.121	0.269			3.225	0.118	-0.092		3.225	-0.203	0.013
4.35	0.396	0.746		4.35	-0.192	0.257			3.2625	0.155	-0.038		3.2625	-0.14	0.055
4.4	0.395	0.591		4.4	-0.254	0.229			3.3	0.16	-0.065		3.3	-0.152	0.05
4.45	0.61	0.653		4.45	-0.215	0.234			3.3375	0.23	-0.008		3.3375	-0.177	0.045
4.5	0.56	0.699		4.5	-0.186	0.227			3.375	0.188	0.004		3.375	-0.186	0.034
4.55	0.52	0.75		4.55	-0.21	0.303			3.4125	0.105	-0.018		3.4125	-0.217	-0.014
4.6	0.528	0.783		4.6	-0.241	0.223			3.45	0.13	-0.117		3.45	-0.288	-0.06
4.65	0.513	0.679		4.65	-0.229	0.121			3.4875	0.12	-0.036		3.4875	-0.283	-0.053
4.7	0.473	0.845		4.7	-0.207	0.23			3.525	0.198	-0.014		3.525	-0.21	-0.077
4.75	0.514	0.801		4.75	-0.229	0.182			3.5625	0.292	-0.062		3.5625	-0.108	-0.079
4.8	0.471	0.8		4.8	-0.226	0.233			3.6	0.235	-0.045		3.6	-0.151	-0.094
4.85	0.432	0.872		4.85	-0.198	0.221			3.6375	0.161	-0.093		3.6375	-0.173	-0.141
4.9	0.37	0.793		4.9	-0.281	0.129			3.675	0.195	-0.09		3.675	-0.103	-0.11
4.95	0.399	0.755		4.95	-0.163	0.158			3.7125	0.241	-0.001		3.7125	-0.06	-0.096
5	0.418	0.687		5	-0.145	0.203			3.75	0.279	-0.038		3.75	-0.054	-0.087
5.05	0.353	0.776		5.05	-0.199	0.216			3.7875	0.266	-0.084		3.7875	-0.032	-0.127
5.1	0.455	0.799		5.1	-0.151	0.145			3.825	0.234	0.005		3.825	-0.095	-0.09
5.15	0.349	0.777		5.15	-0.267	0.153			3.8625	0.199	-0.014		3.8625	-0.062	-0.106
5.2	0.369	0.79		5.2	-0.191	0.179			3.9	0.244	-0.045		3.9	-0.078	-0.098
5.25	0.378	0.709		5.25	-0.23	0.08			3.9375	0.268	-0.074		3.9375	-0.07	-0.148
5.3	0.368	0.661		5.3	-0.212	0.037			3.975	0.254	-0.137		3.975	-0.085	-0.233
5.35	0.511	0.676		5.35	-0.177	0.033			4.0125	0.318	-0.06		4.0125	-0.11	-0.142
5.4	0.46	0.592		5.4	-0.181	0.026			4.05	0.355	-0.038		4.05	-0.132	-0.147
5.45	0.52	0.651		5.45	-0.143	0.117			4.0875	0.248	-0.023		4.0875	-0.166	-0.146
5.5	0.524	0.649		5.5	-0.149	0.099			4.125	0.435	-0.024		4.125	-0.113	-0.179
5.55	0.584	0.66		5.55	-0.145	0.121			4.1625	0.472	0.001		4.1625	-0.133	-0.225
5.6	0.608	0.63		5.6	-0.073	0.065			4.2	0.41	-0.028		4.2	-0.103	-0.207
5.65	0.576	0.659		5.65	-0.165	0.08			4.2375	0.332	0.002		4.2375	-0.198	-0.158
5.7	0.566	0.593		5.7	-0.176	0.037			4.275	0.296	-0.031		4.275	-0.198	-0.149
5.75	0.625	0.652		5.75	-0.159	0.044			4.3125	0.273	-0.076		4.3125	-0.223	-0.196
5.8	0.58	0.759		5.8	-0.2	0.085			4.35	0.183	-0.105		4.35	-0.168	-0.177
5.85	0.506	0.663		5.85	-0.243	0.093			4.3875	0.285	-0.036		4.3875	-0.17	-0.149
5.9	0.487	0.694		5.9	-0.355	0.109			4.425	0.237	-0.121		4.425	-0.21	-0.238
5.95	0.502	0.697		5.95	-0.248	0.096			4.4625	0.201	-0.027		4.4625	-0.283	-0.174
6	0.505	0.614		6	-0.279	0.068			4.5	0.192	-0.052		4.5	-0.191	-0.2
6.05	0.607	0.578		6.05	-0.23	0.039			4.5375	0.178	-0.013		4.5375	-0.234	-0.144
6.1	0.675	0.593		6.1	-0.241	0.045			4.575	0.201	-0.112		4.575	-0.239	-0.148
6.15	0.624	0.703		6.15	-0.346	0.058			4.6125	0.33	-0.015		4.6125	-0.19	-0.146
6.2	0.625	0.688		6.2	-0.18	0.025			4.65	0.246	0.009		4.65	-0.247	-0.114
6.25	0.614	0.56		6.25	-0.171	-0.007			4.6875	0.23	-0.067		4.6875	-0.219	-0.129
6.3	0.587	0.559		6.3	-0.183	-0.058			4.725	0.221	-0.089		4.725	-0.241	-0.161
6.35	0.612	0.566		6.35	-0.218	-0.031			4.7625	0.173	-0.004		4.7625	-0.2	-0.108
6.4	0.706	0.558		6.4	-0.105	-0.033			4.8	0.25	-0.047		4.8	-0.211	-0.103
6.45	0.613	0.608		6.45	-0.173	0.036			4.8375	0.255	0.045		4.8375	-0.179	-0.054
6.5	0.679	0.58		6.5	-0.197	0.094			4.875	0.425	0.007		4.875	-0.131	-0.118
6.55	0.667	0.655		6.55	-0.099	0.095			4.9125	0.399	0.048		4.9125	-0.116	-0.071
6.6	0.7	0.672		6.6	-0.078	0.101			4.95	0.467	0.005		4.95	-0.1	-0.153
6.65	0.689	0.646		6.65	-0.074	0.077			4.9875	0.397	0.057		4.9875	-0.161	-0.098
6.7	0.765	0.672		6.7	-0.125	0.107			5.025	0.297	0.051		5.025	-0.213	-0.056
6.75	0.559	0.643		6.75	-0.122	0.073			5.0625	0.272	0.082		5.0625	-0.152	-0.038
6.8	0.718	0.648		6.8	-0.144	0.106			5.1	0.325	-0.027		5.1	-0.097	-0.155
6.85	0.663	0.631		6.85	-0.109	0.137			5.1375	0.293	0.002		5.1375	-0.207	-0.113
6.9	0.614	0.707		6.9	-0.138	0.11			5.175	0.33	0.043		5.175	-0.139	-0.091
6.95	0.748	0.73		6.95	-0.059	0.099			5.2125	0.253	0.063		5.2125	-0.22	-0.054
7	0.814	0.721		7	-0.064	0.135			5.25	0.245	-0.027		5.25	-0.185	-0.092
7.05	0.823	0.691		7.05	-0.089	0.094			5.2875	0.296	0.04		5.2875	-0.19	-0.134
7.1	0.813	0.728		7.1	-0.108	0.15			5.325	0.229	0.081		5.325	-0.188	-0.091
7.15	0.931	0.668		7.15	0.015	0.12			5.3625	0.262	0.07		5.3625	-0.125	-0.141
7.2	0.828	0.614		7.2	0.051	0.048			5.4	0.285	0.099		5.4	-0.086	-0.058
7.25	0.896	0.639		7.25	0.08	0.105			5.4375	0.336	0.061		5.4375	-0.107	-0.063
7.3	0.813	0.655		7.3	0.048	0.069			5.475	0.234	0.019		5.475	-0.072	-0.088
7.35	0.786	0.611		7.35	0.05	0.073			5.5125	0.357	0.103		5.5125	-0.086	-0.032
7.4	0.781	0.6		7.4	-0.01	0.036			5.55	0.342	0.093		5.55	-0.03	-0.057
7.45	0.853	0.594		7.45	-0.043	0.095			5.5875	0.269	0.085		5.5875	-0.071	-0.109
7.5	0.772	0.671		7.5	0.035	0.069			5.625	0.273	0.141		5.625	-0.095	-0.122
7.55	0.852	0.687		7.55	0.074	0.054			5.6625	0.243	0.184		5.6625	-0.163	-0.149
7.6	0.773	0.591		7.6	0.008	0.114			5.7	0.261	0.118		5.7	-0.161	-0.094
7.65	0.695	0.628		7.65	-0.014	0.057			5.7375	0.266	0.147		5.7375	-0.207	-0.057
7.7	0.706	0.653		7.7	-0.104	0.069			5.775	0.385	0.089		5.775	-0.095	-0.114
7.75	0.61	0.62		7.75	-0.175	0.039			5.8125	0.322	0.127		5.8125	-0.134	-0.102
7.8	0.691	0.621		7.8	-0.039	0.084			5.85	0.364	0.196		5.85	-0.096	-0.063
7.85	0.689	0.555		7.85	-0.136	0.059			5.8875	0.263	0.182		5.8875	-0.115	-0.058
7.9	0.687	0.589		7.9	-0.108	0.069			5.925	0.315	0.227		5.925	-0.082	-0.028
7.95	0.748	0.525		7.95	-0.077	0.032			5.9625	0.291	0.204		5.9625	-0.109	-0.05
8	0.737	0.63		8	-0.021	0.076			6	0.282	0.15		6	-0.111	-0.071
8.05	0.691	0.65		8.05	-0.111	0.035			6.0375	0.342	0.134		6.0375	-0.149	-0.079
8.1	0.633	0.609		8.1	-0.066	0.043			6.075	0.251	0.13		6.075	-0.127	-0.067
8.15	0.629	0.648		8.15	-0.033	0.025			6.1125	0.307	0.175		6.1125	-0.133	-0.038
8.2	0.623	0.577		8.2	-0.149	0.046			6.15	0.276	0.24		6.15	-0.133	-0.004
8.25	0.75	0.621		8.25	-0.094	0.04			6.1875	0.279	0.271		6.1875	-0.23	-0.009
8.3	0.65	0.683		8.3	-0.124	0.092			6.225	0.182	0.296		6.225	-0.185	-0.016
8.35	0.655	0.64		8.35	-0.117	0.082			6.2625	0.181	0.323		6.2625	-0.244	-0.064
8.4	0.698	0.672		8.4	-0.01	0.043			6.3	0.204	0.374		6.3	-0.237	-0.057
8.45	0.609	0.629		8.45	-0.011	0.058			6.3375	0.227	0.29		6.3375	-0.205	-0.091
8.5	0.66	0.719		8.5	0.074	0.044			6.375	0.15	0.216		6.375	-0.271	-0.128
8.55	0.743	0.768		8.55	-0.044	0.081			6.4125	0.077	0.259		6.4125	-0.278	-0.102
8.6	0.657	0.658		8.6	0.045	0.019			6.45	0.125	0.135		6.45	-0.237	-0.116
8.65	0.668	0.658		8.65	0.03	0.097			6.4875	0.176	0.217		6.4875	-0.243	-0.085
8.7	0.581	0.717		8.7	0.096	0.091			6.525	0.217	0.235		6.525	-0.187	-0.094
8.75	0.666	0.721		8.75	-0.05	0.054			6.5625	0.222	0.228		6.5625	-0.196	-0.044
8.8	0.598	0.699		8.8	0.074	0.08			6.6	0.214	0.226		6.6	-0.216	-0.094
8.85	0.696	0.714		8.85	0.043	0.096			6.6375	0.211	0.232		6.6375	-0.248	-0.06
8.9	0.807	0.622		8.9	0.166	0.113			6.675	0.229	0.278		6.675	-0.205	-0.05
8.95	0.728	0.76		8.95	0.154	0.112			6.7125	0.133	0.314		6.7125	-0.23	-0.061
9	0.682	0.702		9	0.065	0.111			6.75	0.219	0.291		6.75	-0.203	-0.045
9.05	0.639	0.799		9.05	0.114	0.146			6.7875	0.251	0.254		6.7875	-0.21	-0.133
9.1	0.829	0.699		9.1	0.15	0.052			6.825	0.117	0.351		6.825	-0.262	-0.069
9.15	0.715	0.737		9.15	0.105	0.154			6.8625	0.198	0.343		6.8625	-0.239	-0.05
9.2	0.805	0.696		9.2	0.082	0.125			6.9	0.122	0.257		6.9	-0.248	-0.107
9.25	0.99	0.806		9.25	0.183	0.164			6.9375	0.184	0.239		6.9375	-0.233	-0.117
9.3	0.802	0.792		9.3	0.074	0.157			6.975	0.195	0.32		6.975	-0.281	-0.091
9.35	0.657	0.745		9.35	0.02	0.134			7.0125	0.24	0.307		7.0125	-0.292	-0.086
9.4	0.651	0.741		9.4	0.069	0.101			7.05	0.073	0.171		7.05	-0.238	-0.165
9.45	0.828	0.725		9.45	0.112	0.115			7.0875	0.07	0.286		7.0875	-0.286	-0.091
9.5	0.825	0.763		9.5	0.058	0.148			7.125	0.016	0.259		7.125	-0.318	-0.093
9.55	0.723	0.873		9.55	0.01	0.209			7.1625	-0.009	0.184		7.1625	-0.29	-0.198
9.6	0.684	0.776		9.6	-0.009	0.157			7.2	0.016	0.243		7.2	-0.302	-0.132
9.65	0.73	0.806		9.65	0.019	0.16			7.2375	0.073	0.272		7.2375	-0.257	-0.075
9.7	0.933	0.766		9.7	0.024	0.195			7.275	0.013	0.248		7.275	-0.268	-0.085
9.75	0.726	0.663		9.75	0.073	0.161			7.3125	0.028	0.231		7.3125	-0.242	-0.119
9.8	0.683	0.734		9.8	-0.082	0.187			7.35	-0.006	0.273		7.35	-0.24	-0.098
9.85	0.739	0.763		9.85	-0.001	0.193			7.3875	-0.006	0.293		7.3875	-0.244	-0.061
9.9	0.774	0.68		9.9	0.045	0.177			7.425	0.029	0.41		7.425	-0.301	-0.068
9.95	0.858	0.701		9.95	0.078	0.199			7.4625	0.137	0.451		7.4625	-0.119	-0.037
10	0.901	0.725		10	0.068	0.178			7.5	0.155	0.412		7.5	-0.164	-0.044
10.05	0.804	0.805		10.05	0.128	0.201			7.5375	0.105	0.459		7.5375	-0.152	0.024
10.1	0.937	0.927		10.1	0.145	0.165			7.575	0.096	0.393		7.575	-0.189	-0.023
10.15	1.011	0.818		10.15	0.201	0.115			7.6125	0.009	0.408		7.6125	-0.27	-0.017
10.2	0.781	0.697		10.2	0.01	0.05			7.65	0.019	0.468		7.65	-0.293	0.06
10.25	0.791	0.752		10.25	0.134	0.068			7.6875	-0.045	0.454		7.6875	-0.297	-0.011
10.3	0.761	0.799		10.3	0.074	0.129			7.725	-0.013	0.441		7.725	-0.292	0.012
10.35	0.891	0.713		10.35	0.118	0.07			7.7625	-0.093	0.354		7.7625	-0.314	-0.063
10.4	0.865	0.781		10.4	0.11	0.154			7.8	-0.116	0.408		7.8	-0.311	0.011
10.45	0.86	0.696		10.45	-0.002	0.15			7.8375	-0.103	0.366		7.8375	-0.33	0.016
10.5	0.87	0.761		10.5	0.073	0.132			7.875	-0.126	0.413		7.875	-0.347	0.037
10.55	0.867	0.729		10.55	0.129	0.192			7.9125	-0.103	0.403		7.9125	-0.324	-0.02
10.6	0.746	0.739		10.6	0.18	0.203			7.95	-0.162	0.392		7.95	-0.331	0.015
10.65	0.821	0.696		10.65	0.115	0.121			7.9875	0.002	0.427		7.9875	-0.304	0.008
10.7	0.795	0.641		10.7	0.093	0.096			8.025	-0.04	0.442		8.025	-0.324	0.009
10.75	0.753	0.606		10.75	0.124	0.107			8.0625	-0.04	0.36		8.0625	-0.351	-0.036
10.8	0.765	0.645		10.8	0.013	0.135			8.1	-0.106	0.395		8.1	-0.313	0.011
10.85	0.792	0.622		10.85	0.021	0.112			8.1375	-0.062	0.438		8.1375	-0.326	0.017
10.9	0.791	0.7		10.9	0.003	0.14			8.175	-0.046	0.449		8.175	-0.328	0.02
10.95	0.824	0.694		10.95	0.03	0.211			8.2125	0.033	0.441		8.2125	-0.257	0.045
11	0.874	0.729		11	0.076	0.166			8.25	-0.037	0.366		8.25	-0.28	-0.075
11.05	0.677	0.692		11.05	0.039	0.119			8.2875	-0.002	0.483		8.2875	-0.287	-0.008
11.1	0.642	0.78		11.1	-0.107	0.171			8.325	0.04	0.44		8.325	-0.262	-0.038
11.15	0.828	0.841		11.15	-0.048	0.21			8.3625	0.031	0.537		8.3625	-0.269	0.034
11.2	0.958	0.784		11.2	0.044	0.191			8.4	0.009	0.366		8.4	-0.248	-0.048
11.25	0.91	0.837		11.25	0.032	0.209			8.4375	-0.029	0.411		8.4375	-0.289	0.009
11.3	0.969	0.85		11.3	0.039	0.163			8.475	-0.019	0.399		8.475	-0.273	-0.069
11.35	0.909	0.717		11.35	0.023	0.201			8.5125	-0.068	0.373		8.5125	-0.266	-0.036
11.4	0.964	0.829		11.4	0.134	0.2			8.55	-0.088	0.307		8.55	-0.279	-0.11
11.45	0.874	0.888		11.45	0.011	0.19			8.5875	-0.009	0.34		8.5875	-0.372	0.032
11.5	0.967	0.794		11.5	-0.02	0.195			8.625	-0.08	0.306		8.625	-0.308	0.047
11.55	0.88	0.69		11.55	0.097	0.099			8.6625	-0.003	0.299		8.6625	-0.271	-0.018
11.6	0.896	0.777		11.6	0.079	0.106			8.7	-0.008	0.339		8.7	-0.375	0.006
11.65	0.899	0.673		11.65	0.097	0.094			8.7375	-0.037	0.337		8.7375	-0.299	0.051
11.7	0.901	0.688		11.7	0.151	0.129			8.775	-0.005	0.322		8.775	-0.193	0.002
11.75	0.888	0.721		11.75	0.16	0.13			8.8125	0.056	0.292		8.8125	-0.199	0.045
11.8	0.927	0.75		11.8	0.168	0.14			8.85	0.072	0.405		8.85	-0.262	0.083
11.85	0.989	0.638		11.85	0.18	0.125			8.8875	0.041	0.317		8.8875	-0.294	0.038
11.9	1.004	0.68		11.9	0.113	0.136			8.925	0.073	0.307		8.925	-0.274	0.026
11.95	1.015	0.604		11.95	0.112	0.184			8.9625	0.247	0.351		8.9625	-0.328	0.061
12	1.075	0.674		12	0.181	0.196			9	0.203	0.406		9	-0.277	0.047
12.05	1.054	0.657		12.05	0.117	0.197			9.0375	0.26	0.369		9.0375	-0.288	0.013
12.1	1.043	0.586		12.1	0.109	0.22			9.075	0.207	0.425		9.075	-0.26	0.049
12.15	0.975	0.664		12.15	0.087	0.173			9.1125	0.19	0.351		9.1125	-0.325	0.027
12.2	1.101	0.734		12.2	0.121	0.215			9.15	0.174	0.388		9.15	-0.289	0.029
12.25	1.054	0.762		12.25	0.13	0.193			9.1875	0.042	0.38		9.1875	-0.369	0.112
12.3	1.015	0.664		12.3	0.143	0.175			9.225	0.113	0.361		9.225	-0.354	0.054
12.35	1.108	0.723		12.35	0.136	0.168			9.2625	0.054	0.322		9.2625	-0.378	0.01
12.4	0.991	0.665		12.4	0.23	0.108			9.3	-0.02	0.302		9.3	-0.417	-0.046
12.45	1.091	0.699		12.45	0.266	0.164			9.3375	0.039	0.269		9.3375	-0.331	-0.013
12.5	1.031	0.645		12.5	0.252	0.127			9.375	0.026	0.28		9.375	-0.364	-0.042
12.55	0.996	0.657		12.55	0.265	0.181			9.4125	0.116	0.276		9.4125	-0.312	0.005
12.6	0.993	0.644		12.6	0.261	0.145			9.45	0.118	0.273		9.45	-0.236	0
12.65	0.89	0.674		12.65	0.143	0.183			9.4875	0.084	0.32		9.4875	-0.313	0.021
12.7	0.888	0.672		12.7	0.055	0.267			9.525	0.082	0.361		9.525	-0.332	0.021
12.75	0.991	0.732		12.75	0.089	0.134			9.5625	0.097	0.356		9.5625	-0.344	0.027
12.8	0.947	0.763		12.8	0.03	0.298			9.6	0.168	0.392		9.6	-0.292	0.078
12.85	0.902	0.656		12.85	0.039	0.252			9.6375	0.098	0.374		9.6375	-0.299	-0.005
12.9	0.846	0.755		12.9	0.011	0.337			9.675	0.114	0.351		9.675	-0.306	0.078
12.95	0.905	0.776		12.95	0.051	0.305			9.7125	0.04	0.29		9.7125	-0.305	0.032
13	0.929	0.794		13	0.063	0.368			9.75	0.072	0.274		9.75	-0.278	0.026
13.05	0.838	0.773		13.05	0.078	0.329			9.7875	0.156	0.273		9.7875	-0.216	0.036
13.1	0.728	0.739		13.1	-0.001	0.273			9.825	0.171	0.343		9.825	-0.197	0.105
13.15	0.732	0.723		13.15	-0.093	0.339			9.8625	0.117	0.324		9.8625	-0.178	0.071
13.2	0.742	0.678		13.2	-0.054	0.238			9.9	0.142	0.296		9.9	-0.144	0.107
13.25	0.709	0.655		13.25	-0.077	0.311			9.9375	0.086	0.249		9.9375	-0.292	0.093
13.3	0.689	0.767		13.3	-0.092	0.36			9.975	0.068	0.274		9.975	-0.222	0.19
13.35	0.865	0.818		13.35	-0.006	0.281			10.0125	0.041	0.328		10.0125	-0.291	0.185
13.4	0.712	0.813		13.4	-0.08	0.331			10.05	0.038	0.288		10.05	-0.275	0.105
13.45	0.548	0.766		13.45	-0.154	0.34			10.0875	0.091	0.384		10.0875	-0.219	0.156
13.5	0.568	0.737		13.5	-0.138	0.249			10.125	0.056	0.271		10.125	-0.265	0.117
13.55	0.879	0.769		13.55	-0.115	0.344			10.1625	0.092	0.341		10.1625	-0.223	0.133
13.6	0.836	0.725		13.6	-0.125	0.247			10.2	0.147	0.345		10.2	-0.183	0.125
13.65	0.727	0.726		13.65	-0.108	0.239			10.2375	0.162	0.309		10.2375	-0.23	0.104
13.7	0.727	0.686		13.7	-0.141	0.266			10.275	0.219	0.267		10.275	-0.189	0.056
13.75	0.852	0.699		13.75	-0.051	0.31			10.3125	0.144	0.309		10.3125	-0.308	0.12
13.8	0.779	0.716		13.8	-0.048	0.302			10.35	0.16	0.318		10.35	-0.238	0.025
13.85	0.827	0.65		13.85	-0.055	0.235			10.3875	0.18	0.277		10.3875	-0.282	0.079
13.9	0.696	0.698		13.9	-0.118	0.267			10.425	0.168	0.263		10.425	-0.344	0.063
13.95	0.796	0.695		13.95	-0.06	0.232			10.4625	0.177	0.326		10.4625	-0.36	0.067
14	0.891	0.807		14	-0.016	0.268			10.5	0.14	0.268		10.5	-0.319	0.068
14.05	0.895	0.732		14.05	-0.005	0.183			10.5375	0.172	0.24		10.5375	-0.404	0.037
14.1	0.801	0.701		14.1	-0.022	0.24			10.575	0.168	0.323		10.575	-0.334	0.118
14.15	0.686	0.68		14.15	-0.113	0.21			10.6125	0.219	0.283		10.6125	-0.38	0.011
14.2	0.808	0.721		14.2	-0.077	0.287			10.65	0.225	0.365		10.65	-0.336	0.051
14.25	0.735	0.716		14.25	-0.117	0.322			10.6875	0.296	0.322		10.6875	-0.29	0.094
14.3	0.701	0.637		14.3	-0.049	0.329			10.725	0.161	0.345		10.725	-0.333	0.039
14.35	0.743	0.7		14.35	-0.098	0.302			10.7625	0.185	0.317		10.7625	-0.278	0.01
14.4	0.739	0.74		14.4	-0.1	0.31			10.8	0.092	0.331		10.8	-0.332	0.035
14.45	0.728	0.705		14.45	-0.132	0.251			10.8375	0.049	0.374		10.8375	-0.297	0.005
14.5	0.849	0.611		14.5	-0.057	0.239			10.875	0.118	0.292		10.875	-0.325	-0.022
14.55	0.931	0.625		14.55	-0.106	0.294			10.9125	0.123	0.213		10.9125	-0.34	-0.047
14.6	0.744	0.625		14.6	-0.117	0.305			10.95	0.097	0.313		10.95	-0.307	-0.019
14.65	0.875	0.584		14.65	-0.024	0.232			10.9875	0.196	0.382		10.9875	-0.304	0.04
14.7	1.057	0.647		14.7	0.026	0.241			11.025	0.146	0.387		11.025	-0.317	0.018
14.75	0.906	0.648		14.75	0.043	0.229			11.0625	0.094	0.368		11.0625	-0.303	0.018
14.8	0.904	0.594		14.8	0.024	0.26			11.1	0.131	0.34		11.1	-0.26	-0.009
14.85	0.864	0.694		14.85	0.012	0.255			11.1375	0.158	0.405		11.1375	-0.256	0.023
14.9	0.993	0.601		14.9	0.063	0.175			11.175	0.208	0.352		11.175	-0.25	-0.022
14.95	0.802	0.624		14.95	0.046	0.224			11.2125	0.116	0.409		11.2125	-0.317	0.039
15	0.854	0.656		15	-0.027	0.217			11.25	0.172	0.413		11.25	-0.326	-0.044
15.05	0.816	0.691		15.05	0.029	0.267			11.2875	0.159	0.408		11.2875	-0.252	0.005
15.1	0.839	0.57		15.1	0.102	0.165			11.325	0.125	0.441		11.325	-0.283	-0.026
15.15	0.867	0.609		15.15	0.096	0.21			11.3625	0.141	0.401		11.3625	-0.327	-0.036
15.2	0.798	0.564		15.2	0.056	0.143			11.4	0.145	0.39		11.4	-0.292	-0.047
15.25	0.812	0.576		15.25	0.089	0.228			11.4375	0.184	0.356		11.4375	-0.332	-0.012
15.3	0.913	0.684		15.3	0.125	0.189			11.475	0.118	0.327		11.475	-0.372	-0.025
15.35	0.867	0.651		15.35	0.108	0.252			11.5125	0.146	0.308		11.5125	-0.307	0.002
15.4	0.982	0.636		15.4	0.133	0.264			11.55	0.081	0.375		11.55	-0.339	-0.001
15.45	0.995	0.642		15.45	0.132	0.252			11.5875	0.127	0.376		11.5875	-0.357	0.008
15.5	1.085	0.677		15.5	0.04	0.273			11.625	0.095	0.347		11.625	-0.388	-0.031
15.55	0.986	0.664		15.55	0.075	0.299			11.6625	0.152	0.296		11.6625	-0.348	-0.005
15.6	1.155	0.665		15.6	0.117	0.29			11.7	0.073	0.402		11.7	-0.319	0.003
15.65	0.977	0.743		15.65	0.019	0.291			11.7375	0.178	0.339		11.7375	-0.261	0.038
15.7	0.989	0.708		15.7	-0.006	0.288			11.775	-0.011	0.382		11.775	-0.338	0.098
15.75	1.016	0.644		15.75	0.045	0.262			11.8125	0.111	0.401		11.8125	-0.304	0.065
15.8	0.998	0.611		15.8	0.034	0.286			11.85	0.127	0.307		11.85	-0.242	0.083
15.85	0.932	0.611		15.85	-0.005	0.306			11.8875	0.083	0.379		11.8875	-0.333	0.114
15.9	0.923	0.584		15.9	0.057	0.306			11.925	0.13	0.311		11.925	-0.326	0.067
15.95	1.041	0.529		15.95	0.055	0.196			11.9625	0.106	0.302		11.9625	-0.328	0.124
16	0.897	0.576		16	-0.003	0.261			12	0.188	0.364		12	-0.295	0.061
16.05	0.919	0.486		16.05	-0.053	0.223			12.0375	0.277	0.379		12.0375	-0.249	0.093
16.1	0.852	0.65		16.1	-0.004	0.275			12.075	0.25	0.368		12.075	-0.281	0.001
16.15	0.888	0.641		16.15	-0.015	0.264			12.1125	0.14	0.434		12.1125	-0.315	0.075
16.2	0.994	0.633		16.2	-0.055	0.342			12.15	0.19	0.408		12.15	-0.257	0.085
16.25	0.867	0.668		16.25	-0.014	0.301			12.1875	0.239	0.373		12.1875	-0.26	0.132
16.3	0.896	0.644		16.3	-0.025	0.281			12.225	0.286	0.441		12.225	-0.361	0.069
16.35	0.768	0.622		16.35	-0.117	0.294			12.2625	0.252	0.393		12.2625	-0.304	0.13
16.4	0.868	0.685		16.4	-0.064	0.319			12.3	0.275	0.361		12.3	-0.314	0.104
16.45	0.851	0.67		16.45	-0.075	0.328			12.3375	0.328	0.419		12.3375	-0.362	0.102
16.5	0.863	0.615		16.5	-0.047	0.25			12.375	0.357	0.436		12.375	-0.305	0.069
16.55	0.923	0.663		16.55	-0.12	0.317			12.4125	0.276	0.432		12.4125	-0.298	0.117
16.6	0.838	0.61		16.6	-0.056	0.314			12.45	0.197	0.424		12.45	-0.29	0.109
16.65	0.954	0.616		16.65	-0.063	0.261			12.4875	0.175	0.473		12.4875	-0.425	0.115
16.7	0.923	0.639		16.7	-0.047	0.267			12.525	0.191	0.359		12.525	-0.347	0.111
16.75	1.025	0.647		16.75	-0.014	0.255			12.5625	0.254	0.403		12.5625	-0.346	0.104
16.8	0.956	0.645		16.8	-0.035	0.327			12.6	0.239	0.332		12.6	-0.342	0.041
16.85	0.881	0.602		16.85	-0.025	0.356			12.6375	0.258	0.395		12.6375	-0.332	0.092
16.9	0.938	0.702		16.9	-0.036	0.329			12.675	0.282	0.376		12.675	-0.277	0.134
16.95	0.884	0.659		16.95	-0.068	0.311			12.7125	0.335	0.407		12.7125	-0.236	0.14
17	0.904	0.709		17	0.003	0.31			12.75	0.165	0.47		12.75	-0.299	0.167
17.05	1.02	0.726		17.05	0.006	0.247			12.7875	0.229	0.479		12.7875	-0.315	0.153
17.1	0.952	0.708		17.1	0.005	0.335			12.825	0.188	0.453		12.825	-0.284	0.167
17.15	0.749	0.642		17.15	-0.065	0.256			12.8625	0.199	0.452		12.8625	-0.241	0.114
17.2	0.883	0.602		17.2	0.008	0.26			12.9	0.225	0.377		12.9	-0.209	0.099
17.25	1.003	0.697		17.25	0.024	0.279			12.9375	0.24	0.433		12.9375	-0.226	0.128
17.3	1.154	0.653		17.3	0.107	0.274			12.975	0.264	0.425		12.975	-0.202	0.122
17.35	1.034	0.728		17.35	0.041	0.295			13.0125	0.228	0.459		13.0125	-0.263	0.133
17.4	0.934	0.613		17.4	0.02	0.288			13.05	0.311	0.475		13.05	-0.104	0.169
17.45	1.085	0.644		17.45	-0.055	0.337			13.0875	0.252	0.483		13.0875	-0.146	0.163
17.5	1.04	0.551		17.5	0.011	0.259			13.125	0.273	0.468		13.125	-0.162	0.174
17.55	1.028	0.683		17.55	0.002	0.303			13.1625	0.214	0.488		13.1625	-0.141	0.147
17.6	0.989	0.584		17.6	-0.024	0.201			13.2	0.226	0.502		13.2	-0.156	0.168
17.65	1.185	0.621		17.65	0.062	0.172			13.2375	0.296	0.487		13.2375	-0.094	0.122
17.7	1.095	0.682		17.7	0.1	0.262			13.275	0.209	0.494		13.275	-0.145	0.134
17.75	1.156	0.737		17.75	0.037	0.283			13.3125	0.244	0.496		13.3125	-0.191	0.123
17.8	0.953	0.656		17.8	-0.003	0.274			13.35	0.205	0.515		13.35	-0.109	0.179
17.85	1.013	0.686		17.85	0.012	0.255			13.3875	0.245	0.486		13.3875	-0.17	0.126
17.9	0.906	0.604		17.9	-0.063	0.246			13.425	0.241	0.397		13.425	-0.07	0.09
17.95	1.042	0.633		17.95	-0.024	0.3			13.4625	0.335	0.423		13.4625	-0.135	0.147
18	0.901	0.613		18	-0.037	0.36			13.5	0.25	0.422		13.5	-0.087	0.108
18.05	0.986	0.659		18.05	-0.046	0.274			13.5375	0.188	0.426		13.5375	-0.16	0.147
18.1	0.955	0.622		18.1	-0.055	0.246			13.575	0.197	0.369		13.575	-0.215	0.111
18.15	1.151	0.548		18.15	0.05	0.176			13.6125	0.242	0.365		13.6125	-0.146	0.102
18.2	1.119	0.665		18.2	0.034	0.231			13.65	0.221	0.32		13.65	-0.144	0.022
18.25	1.077	0.58		18.25	-0.077	0.273			13.6875	0.226	0.296		13.6875	-0.238	-0.017
18.3	0.863	0.64		18.3	-0.095	0.286			13.725	0.251	0.319		13.725	-0.203	0.052
18.35	0.958	0.651		18.35	-0.026	0.284			13.7625	0.268	0.372		13.7625	-0.161	0.101
18.4	0.799	0.64		18.4	-0.143	0.312			13.8	0.24	0.424		13.8	-0.175	0.065
18.45	0.835	0.674		18.45	-0.084	0.317			13.8375	0.353	0.396		13.8375	-0.106	0.071
18.5	0.895	0.615		18.5	-0.12	0.286			13.875	0.305	0.435		13.875	-0.171	0.089
18.55	0.99	0.599		18.55	-0.1	0.222			13.9125	0.257	0.386		13.9125	-0.221	0.047
18.6	0.949	0.589		18.6	-0.146	0.272			13.95	0.268	0.37		13.95	-0.166	0.042
18.65	1.002	0.591		18.65	-0.139	0.316			13.9875	0.342	0.41		13.9875	-0.095	0.101
18.7	1	0.535		18.7	-0.134	0.328			14.025	0.325	0.35		14.025	-0.241	0.053
18.75	1.11	0.673		18.75	-0.084	0.297			14.0625	0.347	0.4		14.0625	-0.138	0.106
18.8	0.973	0.592		18.8	-0.106	0.364			14.1	0.244	0.342		14.1	-0.174	0.018
18.85	1.002	0.545		18.85	-0.142	0.28			14.1375	0.238	0.353		14.1375	-0.203	0.06
18.9	1.014	0.658		18.9	-0.209	0.301			14.175	0.218	0.467		14.175	-0.234	0.122
18.95	1.069	0.678		18.95	-0.143	0.302			14.2125	0.22	0.438		14.2125	-0.21	0.132
19	1.016	0.655		19	-0.182	0.258			14.25	0.235	0.448		14.25	-0.179	0.095
19.05	0.876	0.634		19.05	-0.145	0.308			14.2875	0.177	0.428		14.2875	-0.172	0.116
19.1	0.852	0.61		19.1	-0.16	0.255			14.325	0.17	0.416		14.325	-0.251	0.08
19.15	0.913	0.714		19.15	-0.208	0.325			14.3625	0.14	0.331		14.3625	-0.233	0.075
19.2	0.898	0.699		19.2	-0.218	0.358			14.4	0.19	0.388		14.4	-0.193	0.095
19.25	1.033	0.662		19.25	-0.163	0.304			14.4375	0.121	0.336		14.4375	-0.181	0.047
19.3	0.823	0.622		19.3	-0.178	0.319			14.475	0.101	0.308		14.475	-0.181	0.052
19.35	0.856	0.643		19.35	-0.173	0.29			14.5125	0.183	0.367		14.5125	-0.205	0.088
19.4	0.845	0.632		19.4	-0.177	0.277			14.55	0.184	0.444		14.55	-0.202	0.033
19.45	0.907	0.656		19.45	-0.092	0.257			14.5875	0.167	0.415		14.5875	-0.248	0.063
19.5	0.883	0.609		19.5	-0.182	0.237			14.625	0.254	0.388		14.625	-0.218	0.063
19.55	0.826	0.671		19.55	-0.191	0.221			14.6625	0.233	0.395		14.6625	-0.209	0.041
19.6	0.875	0.697		19.6	-0.19	0.232			14.7	0.236	0.45		14.7	-0.215	0.045
19.65	0.973	0.739		19.65	-0.18	0.212			14.7375	0.167	0.384		14.7375	-0.247	0.032
19.7	1.12	0.744		19.7	-0.086	0.274			14.775	0.125	0.425		14.775	-0.258	-0.053
19.75	1.075	0.656		19.75	-0.126	0.223			14.8125	0.206	0.404		14.8125	-0.173	0.044
19.8	1.08	0.707		19.8	-0.068	0.322			14.85	0.229	0.461		14.85	-0.141	0.039
19.85	1.152	0.642		19.85	0.012	0.257			14.8875	0.172	0.472		14.8875	-0.148	0.041
19.9	1.08	0.676		19.9	0.006	0.231			14.925	0.208	0.397		14.925	-0.152	0.071
19.95	1.035	0.638		19.95	-0.057	0.248			14.9625	0.151	0.4		14.9625	-0.177	0.062
20	1.092	0.609		20	-0.02	0.19			15	0.221	0.431		15	-0.121	0.04
20.05	1.023	0.696		20.05	-0.073	0.246			15.0375	0.126	0.476		15.0375	-0.152	0.125
20.1	0.998	0.707		20.1	-0.042	0.304			15.075	0.23	0.469		15.075	-0.066	0.097
20.15	0.975	0.675		20.15	-0.052	0.337			15.1125	0.176	0.444		15.1125	-0.171	0.186
20.2	0.971	0.617		20.2	-0.075	0.277			15.15	0.138	0.332		15.15	-0.165	0.06
20.25	1.036	0.639		20.25	-0.156	0.307			15.1875	0.139	0.395		15.1875	-0.124	0.048
20.3	1.098	0.666		20.3	-0.062	0.263			15.225	0.21	0.461		15.225	-0.068	0.205
20.35	1.099	0.642		20.35	-0.117	0.32			15.2625	0.294	0.381		15.2625	-0.057	0.21
20.4	1.008	0.632		20.4	-0.139	0.269			15.3	0.238	0.299		15.3	-0.046	0.108
20.45	1.124	0.684		20.45	-0.096	0.276			15.3375	0.209	0.389		15.3375	-0.005	0.136
20.5	1.149	0.735		20.5	-0.054	0.263			15.375	0.275	0.44		15.375	0.025	0.072
20.55	0.957	0.63		20.55	-0.149	0.25			15.4125	0.165	0.409		15.4125	0.014	0.062
20.6	1.035	0.679		20.6	-0.166	0.248			15.45	0.249	0.502		15.45	0.019	0.088
20.65	0.949	0.665		20.65	-0.228	0.299			15.4875	0.245	0.496		15.4875	0.028	0.146
20.7	0.975	0.713		20.7	-0.122	0.268			15.525	0.31	0.477		15.525	0.025	0.089
20.75	1.009	0.622		20.75	-0.167	0.17			15.5625	0.252	0.441		15.5625	0.034	0.095
20.8	1.053	0.604		20.8	-0.098	0.171			15.6	0.248	0.416		15.6	0.029	0.055
20.85	1.035	0.663		20.85	-0.124	0.161			15.6375	0.319	0.42		15.6375	0.07	0.1
20.9	0.949	0.72		20.9	-0.113	0.21			15.675	0.156	0.394		15.675	0.022	0.085
20.95	1.189	0.659		20.95	-0.088	0.242			15.7125	0.166	0.468		15.7125	0.041	0.14
21	1.185	0.753		21	0.02	0.253			15.75	0.224	0.409		15.75	-0.03	0.129
21.05	1.048	0.665		21.05	-0.085	0.144			15.7875	0.225	0.417		15.7875	0.026	0.149
21.1	1.138	0.62		21.1	0.009	0.209			15.825	0.139	0.441		15.825	0.015	0.204
21.15	1.11	0.634		21.15	0	0.127			15.8625	0.278	0.44		15.8625	0.033	0.198
21.2	1.122	0.631		21.2	0.047	0.201			15.9	0.232	0.464		15.9	-0.05	0.085
21.25	1.079	0.743		21.25	-0.007	0.211			15.9375	0.189	0.352		15.9375	-0.018	0.095
21.3	1.013	0.728		21.3	-0.117	0.216			15.975	0.299	0.483		15.975	-0.026	0.12
21.35	1.116	0.65		21.35	-0.03	0.151			16.0125	0.22	0.458		16.0125	-0.01	0.149
21.4	1.072	0.647		21.4	-0.117	0.197			16.05	0.269	0.358		16.05	0.028	0.019
21.45	1.067	0.665		21.45	-0.163	0.228			16.0875	0.316	0.46		16.0875	0.094	0.042
21.5	0.96	0.698		21.5	-0.21	0.271			16.125	0.285	0.39		16.125	0.031	0.048
21.55	0.938	0.608		21.55	-0.28	0.193			16.1625	0.296	0.364		16.1625	0.017	0.089
21.6	1.096	0.618		21.6	-0.251	0.199			16.2	0.31	0.403		16.2	0.06	0.097
21.65	1.043	0.631		21.65	-0.267	0.143			16.2375	0.373	0.385		16.2375	0.011	0.122
21.7	1.029	0.632		21.7	-0.176	0.15			16.275	0.393	0.405		16.275	0.067	0.125
21.75	1.083	0.659		21.75	-0.184	0.115			16.3125	0.355	0.367		16.3125	-0.017	0.12
21.8	0.989	0.577		21.8	-0.193	0.101			16.35	0.302	0.449		16.35	0.035	0.167
21.85	1.12	0.582		21.85	-0.113	0.149			16.3875	0.25	0.435		16.3875	-0.032	0.197
21.9	1.1	0.67		21.9	-0.199	0.204			16.425	0.21	0.457		16.425	-0.05	0.146
21.95	1.139	0.629		21.95	-0.111	0.172			16.4625	0.277	0.415		16.4625	0.067	0.082
22	1.122	0.626		22	-0.134	0.177			16.5	0.212	0.479		16.5	0.072	0.232
22.05	1.146	0.616		22.05	-0.138	0.151			16.5375	0.262	0.368		16.5375	0.073	0.17
22.1	0.998	0.637		22.1	-0.187	0.157			16.575	0.248	0.394		16.575	0.051	0.161
22.15	0.943	0.696		22.15	-0.25	0.247			16.6125	0.085	0.396		16.6125	-0.076	0.151
22.2	1.108	0.696		22.2	-0.132	0.232			16.65	0.146	0.414		16.65	-0.005	0.216
22.25	0.895	0.7		22.25	-0.217	0.201			16.6875	0.135	0.356		16.6875	-0.01	0.159
22.3	0.839	0.617		22.3	-0.229	0.255			16.725	0.091	0.414		16.725	-0.094	0.16
22.35	1.093	0.618		22.35	-0.2	0.174			16.7625	0.099	0.462		16.7625	-0.046	0.184
22.4	1.101	0.606		22.4	-0.198	0.237			16.8	0.071	0.392		16.8	-0.105	0.188
22.45	0.942	0.583		22.45	-0.215	0.226			16.8375	0.12	0.33		16.8375	-0.047	0.08
22.5	1.035	0.636		22.5	-0.255	0.137			16.875	0.09	0.406		16.875	-0.106	0.111
22.55	1.115	0.592		22.55	-0.185	0.14			16.9125	0.151	0.365		16.9125	0.003	0.064
22.6	1.042	0.564		22.6	-0.208	0.215			16.95	0.29	0.407		16.95	-0.016	0.135
22.65	1.021	0.63		22.65	-0.174	0.3			16.9875	0.317	0.353		16.9875	-0.046	0.149
22.7	1.149	0.642		22.7	-0.089	0.32			17.025	0.28	0.361		17.025	-0.067	0.097
22.75	1.191	0.678		22.75	-0.02	0.291			17.0625	0.281	0.309		17.0625	-0.074	0.128
22.8	1.155	0.635		22.8	-0.033	0.309			17.1	0.3	0.379		17.1	-0.033	0.162
22.85	1.175	0.662		22.85	0.037	0.315			17.1375	0.302	0.395		17.1375	-0.081	0.203
22.9	1.121	0.684		22.9	0.013	0.31			17.175	0.286	0.352		17.175	-0.062	0.122
22.95	1.091	0.722		22.95	-0.036	0.311			17.2125	0.289	0.369		17.2125	-0.065	0.158
23	1.099	0.751		23	-0.016	0.262			17.25	0.208	0.415		17.25	-0.022	0.157
23.05	1.188	0.715		23.05	0.086	0.25			17.2875	0.32	0.423		17.2875	-0.116	0.161
23.1	1.206	0.654		23.1	0.103	0.278			17.325	0.433	0.434		17.325	-0.08	0.087
23.15	1.127	0.664		23.15	0.05	0.23			17.3625	0.454	0.423		17.3625	-0.026	0.161
23.2	1.026	0.768		23.2	-0.072	0.232			17.4	0.26	0.433		17.4	-0.108	0.232
23.25	1.061	0.714		23.25	-0.086	0.221			17.4375	0.275	0.389		17.4375	-0.123	0.082
23.3	1.058	0.763		23.3	-0.095	0.237			17.475	0.327	0.413		17.475	-0.064	0.129
23.35	1.067	0.734		23.35	-0.145	0.255			17.5125	0.223	0.369		17.5125	-0.157	0.14
23.4	1.034	0.761		23.4	-0.189	0.206			17.55	0.225	0.354		17.55	-0.138	0.138
23.45	0.999	0.72		23.45	-0.08	0.188			17.5875	0.168	0.405		17.5875	-0.09	0.157
23.5	1.066	0.69		23.5	-0.102	0.19			17.625	0.252	0.394		17.625	-0.071	0.184
23.55	1.118	0.734		23.55	0.003	0.226			17.6625	0.276	0.368		17.6625	-0.141	0.186
23.6	1.087	0.792		23.6	-0.098	0.196			17.7	0.161	0.445		17.7	-0.147	0.176
23.65	1.072	0.896		23.65	-0.107	0.255			17.7375	0.217	0.466		17.7375	-0.099	0.197
23.7	1.041	0.821		23.7	-0.14	0.204			17.775	0.153	0.443		17.775	-0.085	0.257
23.75	0.943	0.767		23.75	-0.252	0.235			17.8125	0.253	0.378		17.8125	-0.139	0.162
23.8	0.904	0.778		23.8	-0.164	0.209			17.85	0.268	0.301		17.85	-0.105	0.126
23.85	1.027	0.826		23.85	-0.115	0.228			17.8875	0.312	0.281		17.8875	-0.082	0.187
23.9	1.025	0.709		23.9	-0.095	0.231			17.925	0.341	0.235		17.925	-0.128	0.146
23.95	1.051	0.695		23.95	-0.085	0.18			17.9625	0.328	0.211		17.9625	-0.178	0.106
24	0.942	0.714		24	-0.102	0.25			18	0.367	0.14		18	-0.152	0.086
24.05	0.969	0.791		24.05	-0.153	0.286			18.0375	0.363	0.237		18.0375	-0.173	0.097
24.1	0.951	0.781		24.1	-0.144	0.24			18.075	0.348	0.233		18.075	-0.161	0.095
24.15	1.055	0.828		24.15	-0.017	0.316			18.1125	0.309	0.375		18.1125	-0.125	0.167
24.2	0.988	0.826		24.2	-0.069	0.301			18.15	0.319	0.329		18.15	-0.205	0.163
24.25	0.982	0.781		24.25	-0.174	0.272			18.1875	0.239	0.383		18.1875	-0.172	0.105
24.3	0.971	0.799		24.3	-0.086	0.277			18.225	0.321	0.404		18.225	-0.157	0.187
24.35	1.073	0.835		24.35	-0.071	0.285			18.2625	0.289	0.418		18.2625	-0.194	0.17
24.4	1.008	0.899		24.4	-0.106	0.304			18.3	0.249	0.429		18.3	-0.226	0.15
24.45	0.838	0.872		24.45	-0.207	0.265			18.3375	0.303	0.41		18.3375	-0.163	0.169
24.5	0.909	0.805		24.5	-0.216	0.34			18.375	0.218	0.352		18.375	-0.237	0.177
24.55	0.962	0.874		24.55	-0.14	0.305			18.4125	0.198	0.527		18.4125	-0.246	0.206
24.6	0.91	0.822		24.6	-0.074	0.275			18.45	0.201	0.426		18.45	-0.261	0.143
24.65	1.112	0.938		24.65	-0.018	0.335			18.4875	0.251	0.433		18.4875	-0.289	0.223
24.7	1.018	0.865		24.7	-0.069	0.327			18.525	0.224	0.42		18.525	-0.322	0.19
24.75	1.09	0.857		24.75	-0.026	0.331			18.5625	0.116	0.395		18.5625	-0.347	0.194
24.8	1.013	0.855		24.8	-0.065	0.27			18.6	0.181	0.429		18.6	-0.287	0.169
24.85	1.026	0.895		24.85	-0.028	0.349			18.6375	0.073	0.398		18.6375	-0.358	0.194
24.9	1.032	0.761		24.9	-0.048	0.29			18.675	0.192	0.382		18.675	-0.231	0.213
24.95	1.051	0.774		24.95	-0.006	0.298			18.7125	0.105	0.371		18.7125	-0.26	0.188
25	1.031	0.816		25	-0.022	0.29			18.75	0.179	0.308		18.75	-0.258	0.057
25.05	0.954	0.864		25.05	-0.033	0.263			18.7875	0.103	0.323		18.7875	-0.317	0.16
25.1	0.98	0.889		25.1	-0.002	0.286			18.825	0.106	0.341		18.825	-0.311	0.149
25.15	1.075	0.782		25.15	-0.037	0.266			18.8625	0.097	0.329		18.8625	-0.36	0.116
25.2	1.021	0.766		25.2	-0.032	0.244			18.9	0.091	0.296		18.9	-0.333	0.112
25.25	1.032	0.842		25.25	-0.013	0.31			18.9375	0.088	0.383		18.9375	-0.426	0.122
25.3	0.942	0.74		25.3	-0.045	0.243			18.975	0.038	0.365		18.975	-0.379	0.133
25.35	0.959	0.742		25.35	-0.027	0.248			19.0125	-0.01	0.367		19.0125	-0.334	0.187
25.4	1.004	0.761		25.4	-0.009	0.252			19.05	0.087	0.346		19.05	-0.315	0.171
25.45	1.071	0.7		25.45	-0.044	0.198			19.0875	0.035	0.455		19.0875	-0.288	0.219
25.5	1.087	0.732		25.5	0	0.191			19.125	0.056	0.517		19.125	-0.424	0.271
25.55	0.993	0.764		25.55	-0.098	0.236			19.1625	0.174	0.499		19.1625	-0.436	0.229
25.6	0.838	0.7		25.6	-0.181	0.288			19.2	0.099	0.455		19.2	-0.406	0.24
25.65	0.867	0.709		25.65	-0.138	0.264			19.2375	0.073	0.462		19.2375	-0.356	0.19
25.7	0.94	0.701		25.7	-0.118	0.2			19.275	0.07	0.487		19.275	-0.34	0.207
25.75	0.985	0.714		25.75	-0.117	0.252			19.3125	0.144	0.432		19.3125	-0.369	0.177
25.8	0.919	0.665		25.8	-0.093	0.294			19.35	0.163	0.425		19.35	-0.285	0.18
25.85	0.835	0.623		25.85	-0.177	0.262			19.3875	0.169	0.472		19.3875	-0.346	0.184
25.9	0.816	0.679		25.9	-0.155	0.183			19.425	0.109	0.372		19.425	-0.38	0.107
25.95	0.863	0.664		25.95	-0.175	0.205			19.4625	0.171	0.481		19.4625	-0.319	0.248
26	0.83	0.706		26	-0.213	0.193			19.5	0.064	0.498		19.5	-0.311	0.168
26.05	0.828	0.666		26.05	-0.223	0.182			19.5375	0.052	0.472		19.5375	-0.38	0.204
26.1	0.788	0.654		26.1	-0.162	0.222			19.575	0.002	0.518		19.575	-0.384	0.237
26.15	0.781	0.696		26.15	-0.197	0.136			19.6125	0.011	0.531		19.6125	-0.357	0.172
26.2	0.842	0.707		26.2	-0.154	0.193			19.65	0.07	0.591		19.65	-0.322	0.205
26.25	0.882	0.688		26.25	-0.109	0.254			19.6875	0.091	0.551		19.6875	-0.292	0.21
26.3	1.022	0.817		26.3	-0.046	0.257			19.725	0.042	0.546		19.725	-0.358	0.178
26.35	0.878	0.758		26.35	-0.154	0.258			19.7625	0.083	0.529		19.7625	-0.369	0.175
26.4	0.887	0.733		26.4	-0.126	0.189			19.8	0.034	0.545		19.8	-0.329	0.135
26.45	0.938	0.711		26.45	-0.131	0.184			19.8375	-0.036	0.557		19.8375	-0.338	0.135
26.5	0.883	0.682		26.5	-0.103	0.231			19.875	-0.053	0.505		19.875	-0.277	0.184
26.55	0.971	0.759		26.55	-0.105	0.226			19.9125	0.034	0.45		19.9125	-0.177	0.188
26.6	0.943	0.693		26.6	-0.106	0.231			19.95	0.088	0.462		19.95	-0.265	0.202
26.65	0.932	0.733		26.65	-0.097	0.223			19.9875	0.127	0.56		19.9875	-0.229	0.204
26.7	0.868	0.79		26.7	-0.06	0.269			20.025	0.159	0.519		20.025	-0.217	0.154
26.75	0.872	0.749		26.75	0.005	0.314			20.0625	0.14	0.644		20.0625	-0.223	0.189
26.8	0.836	0.705		26.8	0.015	0.237			20.1	0.235	0.667		20.1	-0.221	0.223
26.85	0.873	0.808		26.85	0	0.213			20.1375	0.138	0.613		20.1375	-0.221	0.199
26.9	0.943	0.83		26.9	-0.012	0.266			20.175	0.096	0.559		20.175	-0.185	0.227
26.95	0.932	0.798		26.95	-0.018	0.301			20.2125	0.163	0.514		20.2125	-0.128	0.187
27	0.87	0.772		27	-0.061	0.298			20.25	0.172	0.566		20.25	-0.146	0.203
27.05	0.825	0.752		27.05	-0.05	0.245			20.2875	0.132	0.617		20.2875	-0.209	0.244
27.1	0.699	0.693		27.1	-0.099	0.267			20.325	0.154	0.59		20.325	-0.195	0.271
27.15	0.83	0.758		27.15	-0.091	0.307			20.3625	0.22	0.566		20.3625	-0.242	0.261
27.2	0.835	0.765		27.2	-0.088	0.3			20.4	0.172	0.6		20.4	-0.182	0.198
27.25	1.016	0.806		27.25	0.025	0.311			20.4375	0.136	0.552		20.4375	-0.202	0.24
27.3	0.981	0.749		27.3	0.093	0.217			20.475	0.105	0.531		20.475	-0.211	0.185
27.35	0.912	0.769		27.35	-0.031	0.26			20.5125	0.111	0.539		20.5125	-0.278	0.206
27.4	0.985	0.794		27.4	0.066	0.333			20.55	0.078	0.546		20.55	-0.189	0.203
27.45	1.023	0.782		27.45	0.065	0.242			20.5875	0.113	0.504		20.5875	-0.224	0.177
27.5	0.926	0.783		27.5	-0.022	0.339			20.625	0.004	0.542		20.625	-0.32	0.213
27.55	0.914	0.711		27.55	-0.033	0.359			20.6625	0.114	0.53		20.6625	-0.221	0.165
27.6	0.953	0.719		27.6	0.052	0.358			20.7	0.059	0.519		20.7	-0.284	0.13
27.65	1.047	0.788		27.65	0.071	0.463			20.7375	0.005	0.498		20.7375	-0.262	0.157
27.7	1.12	0.806		27.7	0.087	0.459			20.775	0.14	0.483		20.775	-0.226	0.106
27.75	1.135	0.812		27.75	0.111	0.383			20.8125	0.087	0.425		20.8125	-0.219	0.118
27.8	1.186	0.684		27.8	0.13	0.398			20.85	0.104	0.456		20.85	-0.295	0.175
27.85	1.185	0.775		27.85	0.191	0.361			20.8875	0.099	0.505		20.8875	-0.386	0.122
27.9	1.172	0.811		27.9	0.188	0.358			20.925	0.106	0.501		20.925	-0.363	0.086
27.95	1.208	0.902		27.95	0.146	0.41			20.9625	0.129	0.463		20.9625	-0.329	0.16
28	1.131	0.867		28	0.049	0.435			21	0.209	0.37		21	-0.406	0.077
28.05	1.179	0.801		28.05	0.081	0.389			21.0375	0.195	0.339		21.0375	-0.397	0.117
28.1	1.057	0.848		28.1	0.016	0.437			21.075	0.207	0.42		21.075	-0.356	0.1
28.15	1.199	0.843		28.15	0.18	0.469			21.1125	0.202	0.427		21.1125	-0.304	0.104
28.2	1.195	0.821		28.2	0.123	0.462			21.15	0.192	0.371		21.15	-0.327	0.143
28.25	1.258	0.789		28.25	0.196	0.339			21.1875	0.16	0.404		21.1875	-0.379	0.119
28.3	1.316	0.831		28.3	0.204	0.415			21.225	0.135	0.389		21.225	-0.354	0.124
28.35	1.154	0.694		28.35	0.094	0.338			21.2625	0.114	0.419		21.2625	-0.325	0.148
28.4	1.017	0.83		28.4	0.111	0.438			21.3	0.201	0.637		21.3	-0.3	0.231
28.45	1.151	0.768		28.45	0.135	0.368			21.3375	0.234	0.517		21.3375	-0.234	0.216
28.5	1.033	0.686		28.5	0.152	0.303			21.375	0.198	0.596		21.375	-0.304	0.271
28.55	1.146	0.722		28.55	0.202	0.388			21.4125	0.23	0.585		21.4125	-0.249	0.218
28.6	1.191	0.732		28.6	0.182	0.328			21.45	0.3	0.562		21.45	-0.272	0.24
28.65	1.085	0.767		28.65	0.216	0.33			21.4875	0.319	0.569		21.4875	-0.216	0.312
28.7	1.046	0.761		28.7	0.129	0.312			21.525	0.275	0.558		21.525	-0.258	0.274
28.75	0.845	0.658		28.75	0.094	0.314			21.5625	0.314	0.579		21.5625	-0.283	0.246
28.8	0.969	0.834		28.8	0.235	0.299			21.6	0.264	0.66		21.6	-0.297	0.306
28.85	0.982	0.896		28.85	0.13	0.326			21.6375	0.262	0.584		21.6375	-0.283	0.303
28.9	1.067	0.906		28.9	0.201	0.329			21.675	0.25	0.512		21.675	-0.251	0.279
28.95	1.132	0.844		28.95	0.262	0.192			21.7125	0.233	0.528		21.7125	-0.304	0.263
29	0.946	0.735		29	0.154	0.25			21.75	0.208	0.526		21.75	-0.266	0.23
29.05	0.917	0.958		29.05	0.123	0.249			21.7875	0.242	0.561		21.7875	-0.238	0.28
29.1	1.106	0.846		29.1	0.148	0.307			21.825	0.314	0.504		21.825	-0.339	0.314
29.15	1.079	0.749		29.15	0.142	0.227			21.8625	0.321	0.543		21.8625	-0.265	0.293
29.2	1.097	0.787		29.2	0.16	0.249			21.9	0.337	0.515		21.9	-0.252	0.265
29.25	1.129	0.846		29.25	0.139	0.229			21.9375	0.318	0.492		21.9375	-0.222	0.302
29.3	1.198	0.85		29.3	0.17	0.261			21.975	0.243	0.534		21.975	-0.281	0.267
29.35	1.082	0.93		29.35	0.122	0.354			22.0125	0.269	0.538		22.0125	-0.26	0.272
29.4	0.959	0.887		29.4	0.056	0.358			22.05	0.215	0.579		22.05	-0.237	0.353
29.45	0.993	0.849		29.45	0.073	0.265			22.0875	0.174	0.526		22.0875	-0.217	0.252
29.5	1.067	0.895		29.5	0.022	0.361			22.125	0.172	0.502		22.125	-0.223	0.195
29.55	0.834	0.849		29.55	0.036	0.348			22.1625	0.277	0.486		22.1625	-0.276	0.281
29.6	0.905	0.786		29.6	0.134	0.313			22.2	0.089	0.508		22.2	-0.4	0.298
29.65	0.92	0.737		29.65	0.118	0.251			22.2375	0.209	0.477		22.2375	-0.29	0.215
29.7	0.884	0.867		29.7	0.113	0.287			22.275	0.166	0.455		22.275	-0.366	0.217
29.75	0.878	0.878		29.75	0.167	0.288			22.3125	0.09	0.467		22.3125	-0.387	0.257
29.8	0.873	0.873		29.8	0.053	0.269			22.35	0.114	0.507		22.35	-0.413	0.236
29.85	0.922	0.876		29.85	0.149	0.302			22.3875	0.06	0.484		22.3875	-0.362	0.276
29.9	0.93	0.837		29.9	0.214	0.246			22.425	0.068	0.505		22.425	-0.401	0.243
29.95	0.886	0.875		29.95	0.159	0.225			22.4625	0.154	0.551		22.4625	-0.411	0.311
30	1.067	0.845		30	0.197	0.212			22.5	0.203	0.542		22.5	-0.365	0.284
30.05	0.973	0.894		30.05	0.137	0.308			22.5375	0.136	0.52		22.5375	-0.386	0.28
30.1	0.809	0.937		30.1	0.072	0.306			22.575	0.05	0.569		22.575	-0.456	0.319
30.15	0.866	0.968		30.15	0.047	0.197			22.6125	0.14	0.587		22.6125	-0.377	0.336
30.2	0.859	0.932		30.2	0.057	0.333			22.65	0.117	0.54		22.65	-0.386	0.296
30.25	0.827	0.971		30.25	0.097	0.353			22.6875	0.07	0.524		22.6875	-0.396	0.282
30.3	0.823	0.918		30.3	0.111	0.318			22.725	0.073	0.546		22.725	-0.432	0.306
30.35	0.85	0.958		30.35	0.133	0.374			22.7625	0.032	0.583		22.7625	-0.405	0.29
30.4	0.678	0.906		30.4	0.044	0.355			22.8	0.119	0.575		22.8	-0.302	0.28
30.45	0.672	0.902		30.45	0.1	0.304			22.8375	0.01	0.717		22.8375	-0.366	0.271
30.5	0.646	0.81		30.5	0.019	0.183			22.875	0.076	0.632		22.875	-0.314	0.319
30.55	0.695	0.797		30.55	0.099	0.219			22.9125	0.078	0.576		22.9125	-0.383	0.285
30.6	0.754	0.814		30.6	0.107	0.196			22.95	0	0.596		22.95	-0.449	0.292
30.65	0.721	0.872		30.65	0.114	0.169			22.9875	0.052	0.639		22.9875	-0.425	0.303
30.7	0.738	0.765		30.7	0.078	0.153			23.025	0.103	0.67		23.025	-0.422	0.302
30.75	0.715	0.713		30.75	0.072	0.181			23.0625	0.046	0.668		23.0625	-0.411	0.315
30.8	0.657	0.724		30.8	0.006	0.166			23.1	0.146	0.605		23.1	-0.391	0.288
30.85	0.763	0.801		30.85	-0.01	0.247			23.1375	0.164	0.518		23.1375	-0.409	0.197
30.9	0.929	0.863		30.9	0.089	0.228			23.175	0.182	0.587		23.175	-0.365	0.225
30.95	0.935	0.905		30.95	0.115	0.201			23.2125	0.202	0.527		23.2125	-0.434	0.195
31	0.837	0.85		31	0.099	0.264			23.25	0.198	0.528		23.25	-0.421	0.174
31.05	0.883	0.861		31.05	0.147	0.307			23.2875	0.152	0.553		23.2875	-0.484	0.168
31.1	0.889	0.855		31.1	0.099	0.308			23.325	0.107	0.586		23.325	-0.499	0.178
31.15	0.782	0.842		31.15	0.029	0.292			23.3625	0.093	0.543		23.3625	-0.516	0.183
31.2	0.914	0.804		31.2	0.061	0.289			23.4	0.178	0.574		23.4	-0.428	0.165
31.25	0.936	0.858		31.25	0.142	0.323			23.4375	0.088	0.561		23.4375	-0.461	0.23
31.3	0.786	0.807		31.3	0.065	0.302			23.475	0.163	0.545		23.475	-0.451	0.247
31.35	0.888	0.876		31.35	0.05	0.347			23.5125	0.202	0.459		23.5125	-0.447	0.214
31.4	0.893	0.912		31.4	0.141	0.386			23.55	0.145	0.563		23.55	-0.413	0.223
31.45	0.883	0.876		31.45	0.139	0.389			23.5875	0.113	0.635		23.5875	-0.431	0.271
31.5	1.026	0.811		31.5	0.105	0.302			23.625	0.035	0.638		23.625	-0.58	0.274
31.55	0.898	0.845		31.55	0.049	0.354			23.6625	0.051	0.636		23.6625	-0.548	0.279
31.6	0.832	0.86		31.6	0.03	0.43			23.7	-0.001	0.619		23.7	-0.591	0.234
31.65	0.825	0.828		31.65	0	0.345			23.7375	0	0.615		23.7375	-0.597	0.261
31.7	0.888	0.816		31.7	-0.037	0.377			23.775	-0.009	0.598		23.775	-0.579	0.277
31.75	0.851	0.731		31.75	-0.021	0.384			23.8125	0.02	0.676		23.8125	-0.617	0.262
31.8	0.864	0.763		31.8	0.092	0.4			23.85	0.046	0.699		23.85	-0.544	0.272
31.85	0.899	0.746		31.85	0.113	0.416			23.8875	0.027	0.699		23.8875	-0.522	0.315
31.9	0.885	0.753		31.9	0.077	0.319			23.925	0.031	0.632		23.925	-0.538	0.283
31.95	0.929	0.733		31.95	0.149	0.321			23.9625	0.098	0.69		23.9625	-0.568	0.368
32	0.846	0.866		32	0.083	0.347			24	0.066	0.692		24	-0.5	0.365
32.05	0.778	0.811		32.05	0.069	0.329			24.0375	-0.028	0.622		24.0375	-0.517	0.311
32.1	0.837	0.807		32.1	0.097	0.378			24.075	0.001	0.673		24.075	-0.524	0.309
32.15	0.753	0.768		32.15	0.034	0.378			24.1125	-0.017	0.684		24.1125	-0.612	0.318
32.2	0.77	0.742		32.2	0.009	0.315			24.15	0.034	0.662		24.15	-0.625	0.305
32.25	0.856	0.852		32.25	-0.026	0.325			24.1875	0.089	0.695		24.1875	-0.571	0.307
32.3	0.793	0.693		32.3	0.001	0.31			24.225	0.128	0.684		24.225	-0.501	0.315
32.35	0.774	0.801		32.35	-0.057	0.368			24.2625	0.02	0.724		24.2625	-0.623	0.303
32.4	0.817	0.764		32.4	-0.031	0.311			24.3	-0.101	0.737		24.3	-0.594	0.346
32.45	0.836	0.782		32.45	-0.051	0.335			24.3375	-0.028	0.695		24.3375	-0.553	0.37
32.5	0.829	0.747		32.5	-0.108	0.364			24.375	-0.002	0.685		24.375	-0.609	0.349
32.55	0.825	0.796		32.55	-0.101	0.377			24.4125	-0.003	0.774		24.4125	-0.564	0.351
32.6	1.032	0.793		32.6	-0.012	0.298			24.45	0.005	0.671		24.45	-0.496	0.301
32.65	0.881	0.819		32.65	-0.058	0.314			24.4875	-0.016	0.753		24.4875	-0.532	0.359
32.7	0.829	0.806		32.7	-0.064	0.35			24.525	0.047	0.694		24.525	-0.5	0.329
32.75	0.872	0.789		32.75	0.013	0.328			24.5625	-0.033	0.717		24.5625	-0.523	0.423
32.8	0.79	0.798		32.8	-0.017	0.351			24.6	-0.042	0.629		24.6	-0.53	0.389
32.85	0.957	0.751		32.85	0.03	0.293			24.6375	-0.083	0.679		24.6375	-0.485	0.392
32.9	0.982	0.739		32.9	0.104	0.361			24.675	-0.023	0.706		24.675	-0.548	0.383
32.95	0.853	0.775		32.95	-0.038	0.315			24.7125	0.007	0.584		24.7125	-0.589	0.359
33	0.959	0.872		33	0.033	0.351			24.75	-0.038	0.593		24.75	-0.58	0.348
33.05	0.89	0.706		33.05	-0.008	0.299			24.7875	-0.061	0.578		24.7875	-0.516	0.353
33.1	0.945	0.672		33.1	0.035	0.266			24.825	-0.054	0.631		24.825	-0.577	0.303
33.15	0.985	0.779		33.15	0.022	0.291			24.8625	-0.045	0.562		24.8625	-0.596	0.301
33.2	1.024	0.829		33.2	0.049	0.296			24.9	0.038	0.545		24.9	-0.61	0.305
33.25	1.024	0.899		33.25	0.049	0.284			24.9375	0.024	0.6		24.9375	-0.582	0.313
33.3	1.089	0.925		33.3	0.104	0.26			24.975	0.041	0.519		24.975	-0.5	0.311
33.35	0.915	0.934		33.35	0.032	0.345			25.0125	0.03	0.531		25.0125	-0.491	0.261
33.4	0.942	0.874		33.4	-0.052	0.31			25.05	-0.009	0.567		25.05	-0.527	0.318
33.45	0.937	0.746		33.45	0.004	0.236			25.0875	-0.026	0.513		25.0875	-0.527	0.272
33.5	0.847	0.669		33.5	-0.01	0.304			25.125	-0.041	0.543		25.125	-0.553	0.335
33.55	0.885	0.742		33.55	-0.08	0.311			25.1625	0.054	0.554		25.1625	-0.604	0.327
33.6	0.916	0.824		33.6	-0.053	0.356			25.2	0.021	0.552		25.2	-0.551	0.29
33.65	0.884	0.818		33.65	0.014	0.354			25.2375	0.068	0.564		25.2375	-0.58	0.336
33.7	0.827	0.843		33.7	-0.097	0.375			25.275	-0.051	0.593		25.275	-0.538	0.363
33.75	0.825	0.791		33.75	-0.082	0.338			25.3125	-0.109	0.429		25.3125	-0.535	0.296
33.8	0.836	0.774		33.8	-0.067	0.313			25.35	0.051	0.448		25.35	-0.513	0.327
33.85	0.87	0.854		33.85	-0.038	0.338			25.3875	-0.013	0.514		25.3875	-0.494	0.311
33.9	0.768	0.862		33.9	-0.126	0.335			25.425	0.057	0.51		25.425	-0.499	0.321
33.95	0.856	0.933		33.95	-0.109	0.313			25.4625	0.031	0.504		25.4625	-0.488	0.306
34	0.89	0.932		34	-0.056	0.351			25.5	0.04	0.567		25.5	-0.398	0.304
34.05	0.848	0.993		34.05	-0.128	0.406			25.5375	0.127	0.598		25.5375	-0.378	0.347
34.1	0.87	0.966		34.1	-0.101	0.401			25.575	0.065	0.514		25.575	-0.395	0.249
34.15	0.838	0.987		34.15	-0.075	0.43			25.6125	0.007	0.584		25.6125	-0.432	0.381
34.2	0.969	0.929		34.2	0.042	0.316			25.65	0.081	0.642		25.65	-0.433	0.282
34.25	0.908	0.982		34.25	-0.034	0.373			25.6875	0.023	0.631		25.6875	-0.525	0.3
34.3	0.902	1.028		34.3	-0.035	0.36			25.725	-0.047	0.618		25.725	-0.479	0.261
34.35	0.844	1.104		34.35	-0.049	0.4			25.7625	0.002	0.638		25.7625	-0.469	0.239
34.4	0.773	1.023		34.4	-0.139	0.344			25.8	0.038	0.62		25.8	-0.382	0.292
34.45	0.837	0.984		34.45	-0.152	0.3			25.8375	-0.037	0.642		25.8375	-0.429	0.315
34.5	0.865	0.958		34.5	-0.114	0.339			25.875	-0.04	0.7		25.875	-0.436	0.291
34.55	0.853	0.865		34.55	-0.104	0.334			25.9125	-0.033	0.756		25.9125	-0.435	0.29
34.6	0.821	0.972		34.6	-0.126	0.386			25.95	-0.012	0.671		25.95	-0.379	0.23
34.65	0.797	0.901		34.65	-0.108	0.281			25.9875	0.078	0.729		25.9875	-0.456	0.28
34.7	0.761	0.98		34.7	-0.131	0.412			26.025	0.071	0.687		26.025	-0.354	0.273
34.75	0.847	0.932		34.75	-0.037	0.357			26.0625	0.093	0.691		26.0625	-0.329	0.253
34.8	0.898	0.995		34.8	-0.025	0.469			26.1	0.073	0.643		26.1	-0.305	0.176
34.85	0.886	0.944		34.85	-0.039	0.456			26.1375	0.074	0.626		26.1375	-0.356	0.219
34.9	0.976	0.959		34.9	0.073	0.392			26.175	0.032	0.659		26.175	-0.39	0.226
34.95	0.963	0.957		34.95	-0.01	0.372			26.2125	0.089	0.638		26.2125	-0.317	0.242
35	0.881	1.027		35	-0.048	0.444			26.25	0.184	0.678		26.25	-0.335	0.269
35.05	1.038	1.051		35.05	0.052	0.43			26.2875	0.212	0.605		26.2875	-0.329	0.211
35.1	0.934	1.002		35.1	0.008	0.386			26.325	0.198	0.675		26.325	-0.28	0.252
35.15	0.887	0.929		35.15	-0.002	0.419			26.3625	0.212	0.654		26.3625	-0.339	0.269
35.2	0.873	1.016		35.2	0.003	0.435			26.4	0.213	0.673		26.4	-0.371	0.183
35.25	0.96	0.929		35.25	0.075	0.376			26.4375	0.255	0.726		26.4375	-0.398	0.281
35.3	0.948	0.922		35.3	0.127	0.404			26.475	0.235	0.757		26.475	-0.35	0.275
35.35	0.933	0.889		35.35	0.082	0.423			26.5125	0.153	0.772		26.5125	-0.366	0.334
35.4	0.907	0.933		35.4	0.051	0.347			26.55	0.174	0.749		26.55	-0.33	0.254
35.45	0.844	0.979		35.45	0.016	0.422			26.5875	0.066	0.797		26.5875	-0.486	0.285
35.5	0.837	0.884		35.5	-0.07	0.398			26.625	0.185	0.795		26.625	-0.423	0.31
35.55	0.916	0.968		35.55	0.029	0.448			26.6625	0.185	0.776		26.6625	-0.351	0.323
35.6	0.892	0.897		35.6	-0.019	0.423			26.7	0.198	0.783		26.7	-0.329	0.343
35.65	0.921	0.849		35.65	0.046	0.393			26.7375	0.281	0.73		26.7375	-0.362	0.289
35.7	0.976	0.767		35.7	0.015	0.318			26.775	0.006	0.806		26.775	-0.365	0.275
35.75	0.982	0.873		35.75	0.024	0.368			26.8125	0.017	0.727		26.8125	-0.392	0.284
35.8	0.838	0.711		35.8	-0.094	0.361			26.85	0.155	0.734		26.85	-0.317	0.244
35.85	0.825	0.774		35.85	0.048	0.373			26.8875	0.158	0.749		26.8875	-0.351	0.309
35.9	0.867	0.691		35.9	0.049	0.322			26.925	0.14	0.752		26.925	-0.362	0.295
35.95	0.948	0.732		35.95	0.056	0.31			26.9625	0.25	0.745		26.9625	-0.321	0.353
36	0.929	0.844		36	0.093	0.351			27	0.324	0.749		27	-0.244	0.279
36.05	0.941	0.819		36.05	0.118	0.332			27.0375	0.275	0.7		27.0375	-0.156	0.334
36.1	0.921	0.734		36.1	0.086	0.307			27.075	0.273	0.782		27.075	-0.264	0.302
36.15	0.785	0.736		36.15	-0.004	0.337			27.1125	0.343	0.7		27.1125	-0.249	0.253
36.2	0.858	0.76		36.2	-0.007	0.365			27.15	0.28	0.674		27.15	-0.332	0.221
36.25	0.862	0.697		36.25	-0.106	0.257			27.1875	0.277	0.706		27.1875	-0.31	0.303
36.3	0.886	0.705		36.3	-0.036	0.3			27.225	0.364	0.666		27.225	-0.296	0.318
36.35	0.77	0.706		36.35	-0.113	0.335			27.2625	0.286	0.703		27.2625	-0.301	0.317
36.4	0.875	0.768		36.4	-0.024	0.336			27.3	0.251	0.704		27.3	-0.255	0.294
36.45	0.859	0.845		36.45	-0.113	0.311			27.3375	0.057	0.653		27.3375	-0.367	0.265
36.5	0.881	0.912		36.5	-0.002	0.319			27.375	0.116	0.65		27.375	-0.362	0.271
36.55	0.806	0.914		36.55	-0.011	0.303			27.4125	0.153	0.614		27.4125	-0.31	0.21
36.6	0.821	0.925		36.6	-0.006	0.312			27.45	0.255	0.582		27.45	-0.275	0.231
36.65	0.798	0.944		36.65	0	0.28			27.4875	0.161	0.595		27.4875	-0.325	0.257
36.7	0.719	0.967		36.7	-0.064	0.306			27.525	0.2	0.65		27.525	-0.381	0.23
36.75	0.818	0.846		36.75	-0.021	0.32			27.5625	0.179	0.662		27.5625	-0.371	0.237
36.8	0.93	0.846		36.8	0.022	0.269			27.6	0.205	0.627		27.6	-0.435	0.271
36.85	0.913	0.882		36.85	-0.012	0.348			27.6375	0.354	0.595		27.6375	-0.376	0.279
36.9	0.894	0.868		36.9	-0.057	0.317			27.675	0.207	0.632		27.675	-0.327	0.244
36.95	0.808	0.711		36.95	-0.05	0.29			27.7125	0.297	0.633		27.7125	-0.31	0.268
37	0.899	0.71		37	-0.02	0.205			27.75	0.185	0.646		27.75	-0.306	0.284
37.05	0.82	0.715		37.05	-0.006	0.302			27.7875	0.106	0.648		27.7875	-0.335	0.207
37.1	0.807	0.753		37.1	-0.066	0.249			27.825	0.172	0.586		27.825	-0.351	0.227
37.15	0.848	0.742		37.15	-0.118	0.268			27.8625	0.271	0.545		27.8625	-0.374	0.188
37.2	0.707	0.8		37.2	-0.132	0.319			27.9	0.221	0.605		27.9	-0.345	0.239
37.25	0.753	0.773		37.25	-0.083	0.264			27.9375	0.213	0.574		27.9375	-0.374	0.22
37.3	0.703	0.767		37.3	-0.187	0.282			27.975	0.261	0.623		27.975	-0.246	0.239
37.35	0.715	0.775		37.35	-0.152	0.279			28.0125	0.282	0.674		28.0125	-0.33	0.283
37.4	0.781	0.847		37.4	-0.086	0.33			28.05	0.274	0.74		28.05	-0.322	0.3
37.45	0.924	0.863		37.45	-0.067	0.347			28.0875	0.179	0.58		28.0875	-0.368	0.243
37.5	0.922	0.766		37.5	-0.081	0.308			28.125	0.179	0.551		28.125	-0.254	0.253
37.55	0.863	0.715		37.55	-0.089	0.321			28.1625	0.184	0.697		28.1625	-0.313	0.241
37.6	0.822	0.771		37.6	-0.142	0.335			28.2	0.18	0.611		28.2	-0.315	0.233
37.65	0.734	0.606		37.65	-0.238	0.251			28.2375	0.093	0.724		28.2375	-0.353	0.292
37.7	0.694	0.668		37.7	-0.173	0.269			28.275	0.206	0.582		28.275	-0.316	0.175
37.75	0.7	0.775		37.75	-0.17	0.361			28.3125	0.124	0.578		28.3125	-0.364	0.221
37.8	0.717	0.823		37.8	-0.14	0.359			28.35	0.156	0.603		28.35	-0.251	0.225
37.85	0.842	0.769		37.85	-0.062	0.34			28.3875	0.11	0.685		28.3875	-0.29	0.248
37.9	0.844	0.811		37.9	-0.106	0.329			28.425	0.12	0.717		28.425	-0.278	0.301
37.95	0.707	0.794		37.95	-0.241	0.298			28.4625	0.166	0.682		28.4625	-0.263	0.267
38	0.945	0.774		38	-0.115	0.245			28.5	0.382	0.647		28.5	-0.249	0.311
38.05	1.032	0.828		38.05	-0.104	0.366			28.5375	0.261	0.571		28.5375	-0.209	0.269
38.1	0.996	0.798		38.1	-0.028	0.374			28.575	0.203	0.524		28.575	-0.212	0.24
38.15	0.951	0.955		38.15	-0.051	0.423			28.6125	0.256	0.633		28.6125	-0.206	0.275
38.2	1.044	0.859		38.2	-0.021	0.393			28.65	0.369	0.669		28.65	-0.282	0.297
38.25	0.868	0.933		38.25	-0.083	0.466			28.6875	0.405	0.547		28.6875	-0.208	0.303
38.3	0.964	0.815		38.3	-0.027	0.36			28.725	0.42	0.608		28.725	-0.197	0.308
38.35	0.947	0.749		38.35	-0.01	0.315			28.7625	0.466	0.48		28.7625	-0.203	0.215
38.4	0.885	0.768		38.4	-0.001	0.276			28.8	0.275	0.524		28.8	-0.099	0.263
38.45	0.824	0.871		38.45	-0.067	0.274			28.8375	0.293	0.61		28.8375	-0.234	0.27
38.5	0.941	0.806		38.5	0.039	0.285			28.875	0.341	0.594		28.875	-0.212	0.296
38.55	0.902	0.846		38.55	0.026	0.316			28.9125	0.338	0.678		28.9125	-0.199	0.328
38.6	0.907	0.891		38.6	0.025	0.352			28.95	0.318	0.655		28.95	-0.186	0.309
38.65	0.957	0.788		38.65	-0.052	0.248			28.9875	0.278	0.657		28.9875	-0.112	0.275
38.7	0.905	0.863		38.7	-0.012	0.278			29.025	0.17	0.701		29.025	-0.231	0.359
38.75	0.899	0.872		38.75	0.011	0.254			29.0625	0.241	0.729		29.0625	-0.289	0.341
38.8	0.874	0.862		38.8	-0.122	0.275			29.1	0.254	0.667		29.1	-0.212	0.286
38.85	0.987	0.878		38.85	-0.005	0.27			29.1375	0.316	0.665		29.1375	-0.165	0.322
38.9	1.063	0.795		38.9	0.08	0.291			29.175	0.305	0.637		29.175	-0.232	0.279
38.95	0.93	0.809		38.95	0.036	0.256			29.2125	0.304	0.708		29.2125	-0.267	0.344
39	0.892	0.813		39	-0.036	0.244			29.25	0.267	0.644		29.25	-0.317	0.285
39.05	0.933	0.85		39.05	0.013	0.253			29.2875	0.328	0.532		29.2875	-0.233	0.296
39.1	0.913	0.738		39.1	-0.026	0.242			29.325	0.306	0.633		29.325	-0.282	0.309
39.15	0.924	0.777		39.15	-0.045	0.323			29.3625	0.27	0.655		29.3625	-0.352	0.307
39.2	0.85	0.799		39.2	-0.076	0.283			29.4	0.329	0.624		29.4	-0.351	0.347
39.25	0.901	0.756		39.25	-0.093	0.309			29.4375	0.22	0.666		29.4375	-0.294	0.352
39.3	0.762	0.766		39.3	-0.072	0.296			29.475	0.267	0.64		29.475	-0.301	0.345
39.35	0.7	0.655		39.35	-0.077	0.28			29.5125	0.279	0.656		29.5125	-0.3	0.369
39.4	0.727	0.593		39.4	-0.125	0.269			29.55	0.2	0.54		29.55	-0.258	0.25
39.45	0.724	0.63		39.45	-0.096	0.278			29.5875	0.234	0.549		29.5875	-0.331	0.295
39.5	0.762	0.623		39.5	-0.076	0.249			29.625	0.255	0.606		29.625	-0.35	0.242
39.55	0.759	0.666		39.55	-0.144	0.21			29.6625	0.335	0.562		29.6625	-0.258	0.276
39.6	0.772	0.616		39.6	-0.044	0.235			29.7	0.25	0.495		29.7	-0.373	0.236
39.65	0.783	0.683		39.65	-0.044	0.247			29.7375	0.172	0.575		29.7375	-0.316	0.22
39.7	0.773	0.759		39.7	0.007	0.225			29.775	0.246	0.581		29.775	-0.3	0.275
39.75	0.711	0.792		39.75	-0.049	0.291			29.8125	0.251	0.49		29.8125	-0.271	0.227
39.8	0.826	0.733		39.8	0.008	0.29			29.85	0.291	0.511		29.85	-0.276	0.203
39.85	0.845	0.679		39.85	-0.081	0.272			29.8875	0.198	0.512		29.8875	-0.366	0.264
39.9	0.687	0.742		39.9	-0.136	0.314			29.925	0.316	0.448		29.925	-0.333	0.219
39.95	0.62	0.695		39.95	-0.134	0.225			29.9625	0.234	0.498		29.9625	-0.356	0.292
40	0.698	0.747		40	-0.109	0.208			30	0.216	0.493		30	-0.344	0.234
40.05	0.74	0.73		40.05	-0.079	0.241			30.0375	0.215	0.477		30.0375	-0.312	0.192
40.1	0.67	0.838		40.1	-0.148	0.293			30.075	0.266	0.498		30.075	-0.343	0.21
40.15	0.708	0.865		40.15	-0.133	0.346			30.1125	0.288	0.494		30.1125	-0.305	0.234
40.2	0.721	0.804		40.2	-0.145	0.3			30.15	0.204	0.514		30.15	-0.364	0.216
40.25	0.644	0.852		40.25	-0.164	0.221			30.1875	0.283	0.511		30.1875	-0.326	0.195
40.3	0.731	0.821		40.3	-0.088	0.305			30.225	0.233	0.464		30.225	-0.378	0.191
40.35	0.742	0.821		40.35	-0.099	0.239			30.2625	0.346	0.497		30.2625	-0.32	0.189
40.4	0.705	0.79		40.4	-0.121	0.248			30.3	0.153	0.469		30.3	-0.326	0.215
40.45	0.804	0.833		40.45	-0.099	0.281			30.3375	0.339	0.511		30.3375	-0.321	0.191
40.5	0.864	0.724		40.5	-0.085	0.231			30.375	0.221	0.516		30.375	-0.405	0.197
40.55	0.806	0.765		40.55	-0.169	0.219			30.4125	0.206	0.464		30.4125	-0.344	0.108
40.6	0.714	0.713		40.6	-0.245	0.223			30.45	0.103	0.452		30.45	-0.375	0.121
40.65	0.856	0.754		40.65	-0.11	0.275			30.4875	0.217	0.391		30.4875	-0.283	0.1
40.7	0.673	0.751		40.7	-0.2	0.226			30.525	0.225	0.416		30.525	-0.375	0.163
40.75	0.783	0.736		40.75	-0.182	0.176			30.5625	0.17	0.484		30.5625	-0.394	0.22
40.8	0.702	0.658		40.8	-0.265	0.147			30.6	0.125	0.491		30.6	-0.437	0.174
40.85	0.662	0.68		40.85	-0.313	0.201			30.6375	0.181	0.492		30.6375	-0.358	0.116
40.9	0.641	0.597		40.9	-0.225	0.17			30.675	0.172	0.44		30.675	-0.373	0.109
40.95	0.734	0.624		40.95	-0.245	0.213			30.7125	0.176	0.497		30.7125	-0.3	0.145
41	0.736	0.734		41	-0.267	0.142			30.75	0.217	0.542		30.75	-0.302	0.188
41.05	0.816	0.75		41.05	-0.182	0.234			30.7875	0.238	0.456		30.7875	-0.326	0.134
41.1	0.711	0.749		41.1	-0.239	0.267			30.825	0.249	0.547		30.825	-0.285	0.163
41.15	0.721	0.648		41.15	-0.24	0.23			30.8625	0.3	0.483		30.8625	-0.315	0.099
41.2	0.81	0.682		41.2	-0.255	0.17			30.9	0.308	0.498		30.9	-0.238	0.09
41.25	0.79	0.721		41.25	-0.293	0.206			30.9375	0.243	0.491		30.9375	-0.213	0.099
41.3	0.855	0.734		41.3	-0.263	0.213			30.975	0.307	0.455		30.975	-0.312	0.154
41.35	0.856	0.82		41.35	-0.188	0.237			31.0125	0.356	0.444		31.0125	-0.223	0.145
41.4	0.896	0.757		41.4	-0.202	0.211			31.05	0.434	0.475		31.05	-0.134	0.165
41.45	0.759	0.793		41.45	-0.251	0.16			31.0875	0.409	0.482		31.0875	-0.157	0.161
41.5	0.654	0.751		41.5	-0.301	0.216			31.125	0.377	0.5		31.125	-0.152	0.197
41.55	0.708	0.759		41.55	-0.263	0.296			31.1625	0.403	0.454		31.1625	-0.143	0.133
41.6	0.686	0.702		41.6	-0.334	0.203			31.2	0.32	0.44		31.2	-0.204	0.128
41.65	0.619	0.583		41.65	-0.303	0.143			31.2375	0.437	0.455		31.2375	-0.21	0.165
41.7	0.703	0.569		41.7	-0.305	0.125			31.275	0.433	0.51		31.275	-0.183	0.148
41.75	0.665	0.633		41.75	-0.297	0.133			31.3125	0.371	0.466		31.3125	-0.21	0.156
41.8	0.737	0.628		41.8	-0.319	0.162			31.35	0.491	0.36		31.35	-0.117	0.138
41.85	0.756	0.703		41.85	-0.333	0.18			31.3875	0.36	0.435		31.3875	-0.233	0.146
41.9	0.663	0.739		41.9	-0.341	0.202			31.425	0.305	0.466		31.425	-0.3	0.159
41.95	0.586	0.87		41.95	-0.387	0.28			31.4625	0.317	0.438		31.4625	-0.325	0.153
42	0.518	0.709		42	-0.401	0.233			31.5	0.296	0.41		31.5	-0.34	0.155
42.05	0.575	0.728		42.05	-0.41	0.253			31.5375	0.294	0.445		31.5375	-0.294	0.218
42.1	0.625	0.65		42.1	-0.366	0.226			31.575	0.315	0.396		31.575	-0.206	0.187
42.15	0.694	0.707		42.15	-0.327	0.242			31.6125	0.338	0.449		31.6125	-0.209	0.198
42.2	0.719	0.69		42.2	-0.356	0.205			31.65	0.368	0.39		31.65	-0.282	0.191
42.25	0.652	0.688		42.25	-0.314	0.18			31.6875	0.317	0.406		31.6875	-0.359	0.138
42.3	0.718	0.598		42.3	-0.298	0.16			31.725	0.265	0.389		31.725	-0.303	0.118
42.35	0.782	0.547		42.35	-0.313	0.161			31.7625	0.374	0.388		31.7625	-0.255	0.147
42.4	0.76	0.637		42.4	-0.233	0.234			31.8	0.344	0.397		31.8	-0.269	0.147
42.45	0.762	0.576		42.45	-0.176	0.208			31.8375	0.33	0.383		31.8375	-0.26	0.192
42.5	0.777	0.542		42.5	-0.212	0.185			31.875	0.341	0.447		31.875	-0.306	0.256
42.55	0.742	0.541		42.55	-0.188	0.232			31.9125	0.432	0.369		31.9125	-0.267	0.17
42.6	0.78	0.58		42.6	-0.205	0.186			31.95	0.412	0.419		31.95	-0.259	0.184
42.65	0.699	0.592		42.65	-0.191	0.236			31.9875	0.346	0.39		31.9875	-0.347	0.166
42.7	0.813	0.483		42.7	-0.23	0.197			32.025	0.367	0.369		32.025	-0.254	0.176
42.75	0.8	0.576		42.75	-0.222	0.266			32.0625	0.345	0.397		32.0625	-0.256	0.163
42.8	0.884	0.602		42.8	-0.164	0.25			32.1	0.244	0.42		32.1	-0.258	0.193
42.85	0.809	0.61		42.85	-0.155	0.165			32.1375	0.342	0.37		32.1375	-0.231	0.142
42.9	0.678	0.615		42.9	-0.152	0.182			32.175	0.337	0.402		32.175	-0.266	0.137
42.95	0.694	0.588		42.95	-0.199	0.157			32.2125	0.258	0.467		32.2125	-0.333	0.21
43	0.542	0.593		43	-0.336	0.211			32.25	0.276	0.404		32.25	-0.337	0.159
43.05	0.67	0.494		43.05	-0.143	0.185			32.2875	0.337	0.355		32.2875	-0.239	0.097
43.1	0.633	0.578		43.1	-0.247	0.219			32.325	0.313	0.412		32.325	-0.297	0.135
43.15	0.67	0.635		43.15	-0.145	0.338			32.3625	0.356	0.418		32.3625	-0.302	0.122
43.2	0.65	0.621		43.2	-0.204	0.196			32.4	0.412	0.381		32.4	-0.335	0.134
43.25	0.634	0.576		43.25	-0.128	0.142			32.4375	0.38	0.409		32.4375	-0.34	0.145
43.3	0.508	0.54		43.3	-0.162	0.167			32.475	0.322	0.384		32.475	-0.361	0.129
43.35	0.482	0.647		43.35	-0.222	0.214			32.5125	0.306	0.42		32.5125	-0.315	0.175
43.4	0.455	0.564		43.4	-0.201	0.212			32.55	0.363	0.347		32.55	-0.319	0.152
43.45	0.551	0.571		43.45	-0.242	0.147			32.5875	0.473	0.428		32.5875	-0.302	0.251
43.5	0.639	0.641		43.5	-0.158	0.157			32.625	0.38	0.357		32.625	-0.305	0.172
43.55	0.618	0.618		43.55	-0.168	0.196			32.6625	0.462	0.389		32.6625	-0.255	0.125
43.6	0.704	0.604		43.6	-0.083	0.186			32.7	0.394	0.379		32.7	-0.336	0.165
43.65	0.658	0.688		43.65	-0.183	0.207			32.7375	0.42	0.402		32.7375	-0.286	0.194
43.7	0.753	0.695		43.7	-0.184	0.272			32.775	0.456	0.429		32.775	-0.259	0.203
43.75	0.695	0.596		43.75	-0.229	0.236			32.8125	0.397	0.47		32.8125	-0.263	0.183
43.8	0.685	0.806		43.8	-0.207	0.258			32.85	0.373	0.422		32.85	-0.296	0.198
43.85	0.592	0.716		43.85	-0.23	0.242			32.8875	0.452	0.416		32.8875	-0.236	0.136
43.9	0.552	0.719		43.9	-0.302	0.184			32.925	0.378	0.415		32.925	-0.254	0.174
43.95	0.473	0.641		43.95	-0.267	0.144			32.9625	0.477	0.488		32.9625	-0.189	0.209
44	0.578	0.652		44	-0.274	0.234			33	0.465	0.55		33	-0.22	0.246
44.05	0.6	0.661		44.05	-0.258	0.209			33.0375	0.453	0.541		33.0375	-0.237	0.263
44.1	0.556	0.572		44.1	-0.224	0.155			33.075	0.532	0.494		33.075	-0.229	0.239
44.15	0.566	0.7		44.15	-0.177	0.188			33.1125	0.414	0.49		33.1125	-0.199	0.274
44.2	0.604	0.699		44.2	-0.189	0.187			33.15	0.336	0.486		33.15	-0.239	0.224
44.25	0.715	0.674		44.25	-0.172	0.241			33.1875	0.334	0.451		33.1875	-0.265	0.206
44.3	0.763	0.71		44.3	-0.105	0.165			33.225	0.35	0.389		33.225	-0.263	0.173
44.35	0.765	0.64		44.35	-0.174	0.198			33.2625	0.474	0.432		33.2625	-0.228	0.183
44.4	0.729	0.656		44.4	-0.172	0.212			33.3	0.411	0.365		33.3	-0.281	0.178
44.45	0.794	0.673		44.45	-0.14	0.231			33.3375	0.371	0.364		33.3375	-0.21	0.217
44.5	0.788	0.526		44.5	-0.132	0.186			33.375	0.428	0.416		33.375	-0.182	0.169
44.55	0.695	0.569		44.55	-0.154	0.159			33.4125	0.34	0.296		33.4125	-0.266	0.113
44.6	0.781	0.516		44.6	-0.085	0.169			33.45	0.223	0.403		33.45	-0.324	0.11
44.65	0.862	0.505		44.65	-0.072	0.167			33.4875	0.287	0.366		33.4875	-0.274	0.168
44.7	0.757	0.435		44.7	-0.078	0.147			33.525	0.146	0.352		33.525	-0.322	0.174
44.75	0.73	0.476		44.75	-0.095	0.164			33.5625	0.204	0.316		33.5625	-0.291	0.168
44.8	0.762	0.512		44.8	-0.08	0.134			33.6	0.288	0.248		33.6	-0.268	0.098
44.85	0.793	0.558		44.85	-0.163	0.164			33.6375	0.276	0.306		33.6375	-0.267	0.121
44.9	0.821	0.583		44.9	-0.087	0.154			33.675	0.219	0.358		33.675	-0.27	0.194
44.95	0.705	0.578		44.95	-0.088	0.127			33.7125	0.232	0.317		33.7125	-0.27	0.173
45	0.763	0.653		45	-0.123	0.137			33.75	0.303	0.329		33.75	-0.268	0.221
45.05	0.781	0.61		45.05	-0.103	0.125			33.7875	0.186	0.322		33.7875	-0.27	0.14
45.1	0.804	0.599		45.1	-0.106	0.148			33.825	0.176	0.372		33.825	-0.305	0.164
45.15	0.749	0.693		45.15	-0.123	0.123			33.8625	0.184	0.31		33.8625	-0.279	0.128
45.2	0.833	0.58		45.2	-0.099	0.071			33.9	0.206	0.3		33.9	-0.295	0.102
45.25	0.664	0.536		45.25	-0.144	0.034			33.9375	0.198	0.349		33.9375	-0.29	0.191
45.3	0.753	0.665		45.3	-0.164	0.13			33.975	0.086	0.363		33.975	-0.28	0.137
45.35	0.721	0.62		45.35	-0.137	0.063			34.0125	0.122	0.359		34.0125	-0.256	0.094
45.4	0.634	0.64		45.4	-0.226	0.043			34.05	0.036	0.417		34.05	-0.347	0.146
45.45	0.676	0.685		45.45	-0.196	0.092			34.0875	0.18	0.353		34.0875	-0.265	0.128
45.5	0.617	0.612		45.5	-0.199	0.041			34.125	0.243	0.356		34.125	-0.224	0.144
45.55	0.714	0.731		45.55	-0.11	0.095			34.1625	0.184	0.389		34.1625	-0.276	0.104
45.6	0.724	0.809		45.6	-0.142	0.136			34.2	0.169	0.438		34.2	-0.376	0.143
45.65	0.73	0.751		45.65	-0.127	0.111			34.2375	0.143	0.398		34.2375	-0.369	0.12
45.7	0.795	0.758		45.7	-0.05	0.117			34.275	0.169	0.42		34.275	-0.346	0.12
45.75	0.718	0.736		45.75	-0.104	0.081			34.3125	0.219	0.355		34.3125	-0.376	0.072
45.8	0.658	0.67		45.8	-0.154	0.124			34.35	0.333	0.431		34.35	-0.333	0.128
45.85	0.664	0.636		45.85	-0.156	0.163			34.3875	0.379	0.428		34.3875	-0.291	0.111
45.9	0.712	0.627		45.9	-0.116	0.124			34.425	0.411	0.379		34.425	-0.257	0.116
45.95	0.628	0.632		45.95	-0.107	0.111			34.4625	0.321	0.461		34.4625	-0.307	0.094
46	0.806	0.664		46	-0.046	0.127			34.5	0.367	0.315		34.5	-0.235	0.058
46.05	0.655	0.652		46.05	-0.18	0.136			34.5375	0.313	0.376		34.5375	-0.303	0.084
46.1	0.533	0.553		46.1	-0.28	0.094			34.575	0.291	0.304		34.575	-0.311	0.068
46.15	0.713	0.681		46.15	-0.187	0.099			34.6125	0.298	0.289		34.6125	-0.323	0.044
46.2	0.716	0.689		46.2	-0.219	0.21			34.65	0.43	0.359		34.65	-0.291	0.127
46.25	0.915	0.649		46.25	-0.245	0.164			34.6875	0.412	0.392		34.6875	-0.279	0.115
46.3	0.675	0.595		46.3	-0.293	0.22			34.725	0.377	0.373		34.725	-0.301	0.159
46.35	0.807	0.687		46.35	-0.168	0.183			34.7625	0.234	0.338		34.7625	-0.351	0.104
46.4	0.611	0.691		46.4	-0.193	0.208			34.8	0.36	0.399		34.8	-0.236	0.158
46.45	0.597	0.699		46.45	-0.205	0.201			34.8375	0.347	0.322		34.8375	-0.257	0.101
46.5	0.554	0.655		46.5	-0.203	0.134			34.875	0.389	0.311		34.875	-0.238	0.136
46.55	0.779	0.712		46.55	-0.175	0.144			34.9125	0.433	0.372		34.9125	-0.266	0.111
46.6	0.769	0.725		46.6	-0.17	0.139			34.95	0.464	0.409		34.95	-0.248	0.114
46.65	0.877	0.706		46.65	-0.084	0.152			34.9875	0.463	0.348		34.9875	-0.277	0.113
46.7	0.693	0.773		46.7	-0.096	0.181			35.025	0.483	0.329		35.025	-0.256	0.094
46.75	0.792	0.779		46.75	-0.162	0.204			35.0625	0.376	0.396		35.0625	-0.256	0.124
46.8	0.792	0.64		46.8	-0.189	0.15			35.1	0.403	0.314		35.1	-0.372	0.099
46.85	0.822	0.643		46.85	-0.285	0.129			35.1375	0.317	0.307		35.1375	-0.398	0.054
46.9	0.725	0.655		46.9	-0.274	0.175			35.175	0.334	0.347		35.175	-0.409	0.129
46.95	0.673	0.651		46.95	-0.248	0.106			35.2125	0.346	0.41		35.2125	-0.395	0.133
47	0.683	0.625		47	-0.212	0.151			35.25	0.374	0.392		35.25	-0.374	0.098
47.05	0.685	0.63		47.05	-0.308	0.12			35.2875	0.336	0.413		35.2875	-0.343	0.151
47.1	0.659	0.581		47.1	-0.28	0.106			35.325	0.293	0.418		35.325	-0.318	0.146
47.15	0.678	0.641		47.15	-0.328	0.126			35.3625	0.368	0.382		35.3625	-0.333	0.117
47.2	0.82	0.683		47.2	-0.273	0.167			35.4	0.309	0.391		35.4	-0.363	0.108
47.25	0.654	0.679		47.25	-0.262	0.172			35.4375	0.377	0.413		35.4375	-0.324	0.155
47.3	0.782	0.552		47.3	-0.243	0.109			35.475	0.384	0.393		35.475	-0.371	0.12
47.35	0.732	0.529		47.35	-0.287	0.062			35.5125	0.342	0.427		35.5125	-0.36	0.135
47.4	0.724	0.596		47.4	-0.29	0.103			35.55	0.365	0.412		35.55	-0.316	0.173
47.45	0.649	0.642		47.45	-0.336	0.183			35.5875	0.392	0.42		35.5875	-0.307	0.151
47.5	0.644	0.631		47.5	-0.325	0.19			35.625	0.397	0.416		35.625	-0.293	0.184
47.55	0.789	0.745		47.55	-0.274	0.175			35.6625	0.32	0.372		35.6625	-0.327	0.126
47.6	0.72	0.646		47.6	-0.267	0.265			35.7	0.329	0.325		35.7	-0.377	0.074
47.65	0.656	0.673		47.65	-0.299	0.248			35.7375	0.306	0.432		35.7375	-0.349	0.16
47.7	0.691	0.666		47.7	-0.29	0.224			35.775	0.21	0.415		35.775	-0.416	0.088
47.75	0.762	0.599		47.75	-0.301	0.2			35.8125	0.376	0.448		35.8125	-0.334	0.172
47.8	0.868	0.68		47.8	-0.28	0.245			35.85	0.29	0.363		35.85	-0.251	0.137
47.85	0.846	0.601		47.85	-0.295	0.2			35.8875	0.337	0.445		35.8875	-0.346	0.122
47.9	0.776	0.637		47.9	-0.33	0.153			35.925	0.452	0.412		35.925	-0.356	0.136
47.95	0.853	0.62		47.95	-0.27	0.216			35.9625	0.36	0.443		35.9625	-0.36	0.173
48	0.85	0.653		48	-0.217	0.228			36	0.342	0.392		36	-0.446	0.077
48.05	0.995	0.626		48.05	-0.213	0.156			36.0375	0.297	0.39		36.0375	-0.398	0.089
48.1	0.827	0.661		48.1	-0.212	0.202			36.075	0.365	0.403		36.075	-0.333	0.138
48.15	0.821	0.747		48.15	-0.185	0.227			36.1125	0.245	0.421		36.1125	-0.389	0.164
48.2	0.796	0.689		48.2	-0.162	0.207			36.15	0.365	0.402		36.15	-0.328	0.17
48.25	0.873	0.708		48.25	-0.197	0.211			36.1875	0.404	0.411		36.1875	-0.334	0.146
48.3	0.967	0.691		48.3	-0.157	0.235			36.225	0.362	0.389		36.225	-0.337	0.128
48.35	1.055	0.703		48.35	-0.194	0.187			36.2625	0.376	0.367		36.2625	-0.381	0.122
48.4	0.899	0.773		48.4	-0.225	0.243			36.3	0.365	0.376		36.3	-0.379	0.125
48.45	0.744	0.742		48.45	-0.13	0.182			36.3375	0.368	0.455		36.3375	-0.303	0.217
48.5	0.911	0.825		48.5	-0.116	0.197			36.375	0.308	0.408		36.375	-0.361	0.122
48.55	0.861	0.713		48.55	-0.095	0.129			36.4125	0.274	0.407		36.4125	-0.356	0.124
48.6	0.868	0.774		48.6	-0.126	0.202			36.45	0.421	0.373		36.45	-0.34	0.14
48.65	0.804	0.713		48.65	-0.079	0.166			36.4875	0.318	0.372		36.4875	-0.321	0.138
48.7	0.891	0.739		48.7	-0.032	0.114			36.525	0.371	0.395		36.525	-0.302	0.141
48.75	0.836	0.813		48.75	-0.131	0.18			36.5625	0.316	0.374		36.5625	-0.362	0.181
48.8	0.742	0.807		48.8	-0.129	0.175			36.6	0.363	0.369		36.6	-0.304	0.158
48.85	0.663	0.877		48.85	-0.184	0.178			36.6375	0.234	0.376		36.6375	-0.357	0.139
48.9	0.666	0.764		48.9	-0.197	0.13			36.675	0.368	0.444		36.675	-0.29	0.233
48.95	0.737	0.742		48.95	-0.177	0.153			36.7125	0.364	0.442		36.7125	-0.28	0.177
49	0.774	0.763		49	-0.111	0.205			36.75	0.333	0.465		36.75	-0.352	0.225
49.05	0.69	0.804		49.05	-0.187	0.177			36.7875	0.385	0.374		36.7875	-0.331	0.173
49.1	0.775	0.829		49.1	-0.179	0.213			36.825	0.513	0.394		36.825	-0.267	0.211
49.15	0.76	0.716		49.15	-0.218	0.19			36.8625	0.41	0.403		36.8625	-0.319	0.221
49.2	0.784	0.738		49.2	-0.299	0.148			36.9	0.452	0.378		36.9	-0.341	0.15
49.25	0.716	0.846		49.25	-0.203	0.182			36.9375	0.326	0.431		36.9375	-0.404	0.14
49.3	0.66	0.746		49.3	-0.27	0.195			36.975	0.502	0.449		36.975	-0.347	0.199
49.35	0.669	0.821		49.35	-0.348	0.199			37.0125	0.54	0.471		37.0125	-0.275	0.193
49.4	0.604	0.751		49.4	-0.321	0.223			37.05	0.525	0.43		37.05	-0.209	0.17
49.45	0.546	0.704		49.45	-0.248	0.16			37.0875	0.492	0.413		37.0875	-0.191	0.118
49.5	0.585	0.72		49.5	-0.316	0.186			37.125	0.513	0.449		37.125	-0.226	0.147
49.55	0.696	0.644		49.55	-0.287	0.203			37.1625	0.499	0.465		37.1625	-0.192	0.135
49.6	0.65	0.697		49.6	-0.19	0.178			37.2	0.535	0.475		37.2	-0.192	0.16
49.65	0.543	0.676		49.65	-0.269	0.169			37.2375	0.503	0.36		37.2375	-0.238	0.102
49.7	0.619	0.695		49.7	-0.21	0.162			37.275	0.488	0.408		37.275	-0.214	0.099
49.75	0.691	0.637		49.75	-0.277	0.118			37.3125	0.56	0.363		37.3125	-0.197	0.116
49.8	0.65	0.561		49.8	-0.293	0.154			37.35	0.483	0.476		37.35	-0.223	0.121
49.85	0.734	0.546		49.85	-0.194	0.169			37.3875	0.361	0.504		37.3875	-0.311	0.131
49.9	0.593	0.621		49.9	-0.202	0.169			37.425	0.436	0.507		37.425	-0.299	0.112
49.95	0.701	0.65		49.95	-0.292	0.079			37.4625	0.38	0.555		37.4625	-0.339	0.158
50	0.634	0.56		50	-0.223	0.233			37.5	0.432	0.497		37.5	-0.291	0.145
50.05	0.697	0.535		50.05	-0.245	0.09			37.5375	0.451	0.474		37.5375	-0.344	0.137
50.1	0.663	0.61		50.1	-0.237	0.166			37.575	0.47	0.5		37.575	-0.275	0.178
50.15	0.513	0.627		50.15	-0.285	0.137			37.6125	0.351	0.419		37.6125	-0.281	0.122
50.2	0.639	0.636		50.2	-0.362	0.217			37.65	0.405	0.396		37.65	-0.266	0.185
50.25	0.678	0.624		50.25	-0.338	0.168			37.6875	0.338	0.392		37.6875	-0.291	0.154
50.3	0.714	0.669		50.3	-0.317	0.103			37.725	0.352	0.429		37.725	-0.288	0.145
50.35	0.699	0.526		50.35	-0.253	0.084			37.7625	0.424	0.437		37.7625	-0.228	0.141
50.4	0.564	0.613		50.4	-0.313	0.13			37.8	0.421	0.404		37.8	-0.323	0.174
50.45	0.719	0.632		50.45	-0.278	0.143			37.8375	0.464	0.4		37.8375	-0.332	0.124
50.5	0.68	0.665		50.5	-0.39	0.175			37.875	0.472	0.458		37.875	-0.253	0.21
50.55	0.58	0.616		50.55	-0.369	0.16			37.9125	0.431	0.434		37.9125	-0.279	0.241
50.6	0.586	0.515		50.6	-0.326	0.135			37.95	0.398	0.451		37.95	-0.321	0.256
50.65	0.689	0.571		50.65	-0.33	0.097			37.9875	0.352	0.557		37.9875	-0.381	0.251
50.7	0.679	0.535		50.7	-0.269	0.09			38.025	0.339	0.544		38.025	-0.392	0.204
50.75	0.605	0.528		50.75	-0.348	0.154			38.0625	0.411	0.439		38.0625	-0.279	0.221
50.8	0.586	0.553		50.8	-0.32	0.135			38.1	0.447	0.471		38.1	-0.348	0.29
50.85	0.624	0.489		50.85	-0.295	0.078			38.1375	0.494	0.53		38.1375	-0.283	0.257
50.9	0.501	0.504		50.9	-0.304	0.118			38.175	0.417	0.442		38.175	-0.269	0.208
50.95	0.487	0.536		50.95	-0.318	0.148			38.2125	0.485	0.506		38.2125	-0.315	0.25
51	0.541	0.67		51	-0.301	0.193			38.25	0.412	0.473		38.25	-0.341	0.224
51.05	0.705	0.635		51.05	-0.286	0.189			38.2875	0.445	0.451		38.2875	-0.384	0.2
51.1	0.553	0.551		51.1	-0.309	0.21			38.325	0.476	0.391		38.325	-0.365	0.143
51.15	0.551	0.53		51.15	-0.274	0.161			38.3625	0.404	0.375		38.3625	-0.379	0.195
51.2	0.536	0.57		51.2	-0.354	0.144			38.4	0.507	0.369		38.4	-0.368	0.219
51.25	0.532	0.635		51.25	-0.373	0.178			38.4375	0.457	0.425		38.4375	-0.393	0.16
51.3	0.641	0.613		51.3	-0.272	0.184			38.475	0.463	0.504		38.475	-0.355	0.252
51.35	0.593	0.628		51.35	-0.215	0.166			38.5125	0.559	0.478		38.5125	-0.363	0.236
51.4	0.555	0.602		51.4	-0.259	0.165			38.55	0.329	0.44		38.55	-0.346	0.168
51.45	0.67	0.55		51.45	-0.145	0.194			38.5875	0.373	0.503		38.5875	-0.369	0.225
51.5	0.754	0.594		51.5	-0.109	0.203			38.625	0.468	0.482		38.625	-0.377	0.257
51.55	0.779	0.58		51.55	-0.082	0.202			38.6625	0.451	0.435		38.6625	-0.452	0.249
51.6	0.73	0.561		51.6	-0.131	0.133			38.7	0.401	0.539		38.7	-0.439	0.332
51.65	0.868	0.597		51.65	-0.102	0.175			38.7375	0.298	0.422		38.7375	-0.414	0.251
51.7	0.804	0.634		51.7	-0.137	0.174			38.775	0.405	0.35		38.775	-0.329	0.194
51.75	0.918	0.572		51.75	-0.149	0.14			38.8125	0.372	0.469		38.8125	-0.334	0.213
51.8	0.824	0.625		51.8	-0.226	0.203			38.85	0.377	0.463		38.85	-0.389	0.185
51.85	0.874	0.714		51.85	-0.147	0.223			38.8875	0.363	0.408		38.8875	-0.378	0.146
51.9	0.822	0.611		51.9	-0.188	0.154			38.925	0.374	0.354		38.925	-0.36	0.128
51.95	0.613	0.594		51.95	-0.194	0.214			38.9625	0.29	0.421		38.9625	-0.389	0.217
52	0.726	0.554		52	-0.179	0.182			39	0.358	0.398		39	-0.379	0.193
52.05	0.838	0.631		52.05	-0.143	0.193			39.0375	0.329	0.478		39.0375	-0.374	0.248
52.1	0.797	0.692		52.1	-0.124	0.24			39.075	0.414	0.448		39.075	-0.336	0.218
52.15	0.704	0.621		52.15	-0.226	0.155			39.1125	0.443	0.463		39.1125	-0.258	0.22
52.2	0.736	0.679		52.2	-0.198	0.224			39.15	0.368	0.375		39.15	-0.309	0.131
52.25	0.634	0.713		52.25	-0.237	0.181			39.1875	0.511	0.408		39.1875	-0.31	0.159
52.3	0.796	0.675		52.3	-0.224	0.171			39.225	0.348	0.463		39.225	-0.272	0.136
52.35	0.705	0.668		52.35	-0.327	0.154			39.2625	0.379	0.403		39.2625	-0.343	0.134
52.4	0.76	0.659		52.4	-0.237	0.134			39.3	0.32	0.483		39.3	-0.323	0.221
52.45	0.731	0.617		52.45	-0.279	0.194			39.3375	0.331	0.486		39.3375	-0.315	0.19
52.5	0.85	0.664		52.5	-0.248	0.187			39.375	0.378	0.454		39.375	-0.332	0.14
52.55	0.683	0.751		52.55	-0.294	0.177			39.4125	0.365	0.44		39.4125	-0.322	0.122
52.6	0.628	0.659		52.6	-0.265	0.162			39.45	0.414	0.404		39.45	-0.349	0.121
52.65	0.726	0.681		52.65	-0.285	0.157			39.4875	0.451	0.479		39.4875	-0.296	0.147
52.7	0.644	0.665		52.7	-0.285	0.156			39.525	0.403	0.359		39.525	-0.267	0.088
52.75	0.648	0.769		52.75	-0.234	0.196			39.5625	0.394	0.334		39.5625	-0.314	0.092
52.8	0.648	0.756		52.8	-0.238	0.21			39.6	0.405	0.444		39.6	-0.282	0.193
52.85	0.694	0.789		52.85	-0.291	0.214			39.6375	0.338	0.436		39.6375	-0.368	0.172
52.9	0.601	0.688		52.9	-0.337	0.166			39.675	0.322	0.544		39.675	-0.314	0.198
52.95	0.597	0.593		52.95	-0.356	0.136			39.7125	0.253	0.435		39.7125	-0.43	0.234
53	0.549	0.637		53	-0.422	0.141			39.75	0.346	0.535		39.75	-0.391	0.226
53.05	0.527	0.708		53.05	-0.422	0.181			39.7875	0.319	0.504		39.7875	-0.428	0.248
53.1	0.68	0.633		53.1	-0.359	0.197			39.825	0.216	0.418		39.825	-0.442	0.189
53.15	0.638	0.625		53.15	-0.304	0.052			39.8625	0.266	0.501		39.8625	-0.503	0.193
53.2	0.522	0.667		53.2	-0.313	0.062			39.9	0.24	0.453		39.9	-0.488	0.195
53.25	0.572	0.666		53.25	-0.346	0.094			39.9375	0.256	0.515		39.9375	-0.548	0.203
53.3	0.581	0.692		53.3	-0.329	0.102			39.975	0.194	0.399		39.975	-0.485	0.217
53.35	0.616	0.695		53.35	-0.38	0.131			40.0125	0.21	0.497		40.0125	-0.491	0.255
53.4	0.749	0.741		53.4	-0.358	0.133			40.05	0.142	0.377		40.05	-0.515	0.213
53.45	0.566	0.704		53.45	-0.399	0.143			40.0875	0.233	0.467		40.0875	-0.483	0.273
53.5	0.653	0.648		53.5	-0.284	0.178			40.125	0.319	0.474		40.125	-0.48	0.298
53.55	0.632	0.612		53.55	-0.363	0.102			40.1625	0.286	0.491		40.1625	-0.458	0.251
53.6	0.698	0.617		53.6	-0.321	0.16			40.2	0.243	0.468		40.2	-0.474	0.225
53.65	0.786	0.582		53.65	-0.329	0.1			40.2375	0.313	0.447		40.2375	-0.469	0.168
53.7	0.572	0.596		53.7	-0.377	0.14			40.275	0.333	0.396		40.275	-0.456	0.221
53.75	0.549	0.542		53.75	-0.314	0.176			40.3125	0.305	0.347		40.3125	-0.429	0.168
53.8	0.526	0.582		53.8	-0.405	0.171			40.35	0.265	0.339		40.35	-0.522	0.183
53.85	0.682	0.554		53.85	-0.41	0.214			40.3875	0.31	0.378		40.3875	-0.405	0.184
53.9	0.727	0.593		53.9	-0.319	0.187			40.425	0.363	0.409		40.425	-0.396	0.291
53.95	0.734	0.606		53.95	-0.325	0.154			40.4625	0.384	0.373		40.4625	-0.351	0.218
54	0.693	0.561		54	-0.362	0.139			40.5	0.385	0.339		40.5	-0.405	0.247
54.05	0.793	0.488		54.05	-0.286	0.133			40.5375	0.432	0.369		40.5375	-0.339	0.344
54.1	0.75	0.509		54.1	-0.277	0.196			40.575	0.44	0.384		40.575	-0.33	0.327
54.15	0.68	0.589		54.15	-0.35	0.209			40.6125	0.448	0.35		40.6125	-0.29	0.249
54.2	0.638	0.498		54.2	-0.314	0.143			40.65	0.412	0.411		40.65	-0.38	0.298
54.25	0.696	0.554		54.25	-0.371	0.18			40.6875	0.364	0.389		40.6875	-0.41	0.264
54.3	0.711	0.605		54.3	-0.365	0.125			40.725	0.409	0.433		40.725	-0.382	0.271
54.35	0.619	0.514		54.35	-0.394	0.12			40.7625	0.36	0.41		40.7625	-0.318	0.291
54.4	0.514	0.662		54.4	-0.398	0.166			40.8	0.409	0.355		40.8	-0.381	0.258
54.45	0.645	0.638		54.45	-0.375	0.215			40.8375	0.426	0.41		40.8375	-0.417	0.281
54.5	0.632	0.663		54.5	-0.385	0.136			40.875	0.43	0.398		40.875	-0.304	0.265
54.55	0.573	0.65		54.55	-0.453	0.156			40.9125	0.434	0.519		40.9125	-0.368	0.364
54.6	0.533	0.647		54.6	-0.418	0.098			40.95	0.388	0.583		40.95	-0.338	0.347
54.65	0.407	0.647		54.65	-0.485	0.188			40.9875	0.419	0.543		40.9875	-0.379	0.304
54.7	0.486	0.621		54.7	-0.428	0.135			41.025	0.505	0.647		41.025	-0.354	0.374
54.75	0.489	0.536		54.75	-0.391	0.134			41.0625	0.332	0.592		41.0625	-0.422	0.294
54.8	0.643	0.519		54.8	-0.307	0.159			41.1	0.392	0.476		41.1	-0.414	0.242
54.85	0.689	0.685		54.85	-0.275	0.182			41.1375	0.452	0.503		41.1375	-0.406	0.271
54.9	0.883	0.639		54.9	-0.169	0.182			41.175	0.434	0.483		41.175	-0.407	0.314
54.95	0.73	0.545		54.95	-0.197	0.177			41.2125	0.553	0.467		41.2125	-0.344	0.322
55	0.756	0.581		55	-0.254	0.146			41.25	0.397	0.31		41.25	-0.467	0.306
55.05	0.68	0.595		55.05	-0.254	0.157			41.2875	0.356	0.439		41.2875	-0.463	0.357
55.1	0.788	0.613		55.1	-0.222	0.205			41.325	0.468	0.402		41.325	-0.43	0.335
55.15	0.768	0.645		55.15	-0.171	0.174			41.3625	0.357	0.452		41.3625	-0.466	0.385
55.2	0.721	0.638		55.2	-0.225	0.124			41.4	0.395	0.517		41.4	-0.458	0.351
55.25	0.843	0.613		55.25	-0.224	0.136			41.4375	0.311	0.489		41.4375	-0.483	0.332
55.3	0.857	0.621		55.3	-0.203	0.127			41.475	0.345	0.477		41.475	-0.465	0.332
55.35	0.846	0.669		55.35	-0.205	0.129			41.5125	0.356	0.415		41.5125	-0.458	0.356
55.4	0.801	0.686		55.4	-0.211	0.068			41.55	0.349	0.46		41.55	-0.433	0.333
55.45	0.789	0.719		55.45	-0.201	0.183			41.5875	0.379	0.44		41.5875	-0.468	0.333
55.5	0.728	0.607		55.5	-0.232	0.111			41.625	0.36	0.397		41.625	-0.473	0.297
55.55	0.699	0.826		55.55	-0.159	0.106			41.6625	0.329	0.368		41.6625	-0.459	0.293
55.6	0.691	0.78		55.6	-0.256	0.11			41.7	0.423	0.375		41.7	-0.427	0.279
55.65	0.697	0.658		55.65	-0.193	0.138			41.7375	0.335	0.398		41.7375	-0.528	0.279
55.7	0.872	0.65		55.7	-0.153	0.129			41.775	0.375	0.307		41.775	-0.507	0.242
55.75	0.96	0.679		55.75	-0.175	0.092			41.8125	0.338	0.38		41.8125	-0.513	0.289
55.8	0.859	0.576		55.8	-0.256	0.114			41.85	0.328	0.424		41.85	-0.526	0.293
55.85	0.82	0.596		55.85	-0.205	0.147			41.8875	0.397	0.372		41.8875	-0.479	0.34
55.9	0.802	0.648		55.9	-0.195	0.122			41.925	0.393	0.358		41.925	-0.447	0.314
55.95	0.842	0.669		55.95	-0.266	0.171			41.9625	0.435	0.328		41.9625	-0.458	0.254
56	0.875	0.691		56	-0.281	0.185			42	0.387	0.358		42	-0.518	0.255
56.05	0.659	0.717		56.05	-0.306	0.254			42.0375	0.342	0.405		42.0375	-0.595	0.31
56.1	0.641	0.72		56.1	-0.383	0.24			42.075	0.286	0.406		42.075	-0.559	0.279
56.15	0.779	0.656		56.15	-0.332	0.213			42.1125	0.353	0.366		42.1125	-0.574	0.266
56.2	0.744	0.663		56.2	-0.28	0.186			42.15	0.451	0.434		42.15	-0.46	0.252
56.25	0.644	0.642		56.25	-0.233	0.194			42.1875	0.457	0.388		42.1875	-0.458	0.283
56.3	0.691	0.621		56.3	-0.301	0.203			42.225	0.437	0.337		42.225	-0.579	0.219
56.35	0.632	0.624		56.35	-0.385	0.123			42.2625	0.456	0.386		42.2625	-0.506	0.262
56.4	0.641	0.709		56.4	-0.341	0.128			42.3	0.435	0.394		42.3	-0.47	0.264
56.45	0.624	0.572		56.45	-0.325	0.103			42.3375	0.455	0.399		42.3375	-0.416	0.315
56.5	0.615	0.569		56.5	-0.306	0.132			42.375	0.489	0.426		42.375	-0.425	0.24
56.55	0.629	0.585		56.55	-0.293	0.124			42.4125	0.396	0.42		42.4125	-0.46	0.276
56.6	0.659	0.512		56.6	-0.274	0.202			42.45	0.365	0.469		42.45	-0.452	0.273
56.65	0.947	0.554		56.65	-0.182	0.226			42.4875	0.401	0.394		42.4875	-0.425	0.202
56.7	0.801	0.585		56.7	-0.283	0.202			42.525	0.433	0.43		42.525	-0.431	0.27
56.75	0.784	0.575		56.75	-0.268	0.223			42.5625	0.423	0.507		42.5625	-0.408	0.262
56.8	0.836	0.635		56.8	-0.313	0.194			42.6	0.332	0.548		42.6	-0.438	0.314
56.85	0.852	0.722		56.85	-0.27	0.162			42.6375	0.328	0.512		42.6375	-0.495	0.339
56.9	0.819	0.636		56.9	-0.315	0.169			42.675	0.347	0.481		42.675	-0.44	0.278
56.95	0.821	0.518		56.95	-0.244	0.108			42.7125	0.33	0.414		42.7125	-0.412	0.234
57	0.835	0.584		57	-0.185	0.123			42.75	0.289	0.429		42.75	-0.464	0.208
57.05	0.855	0.626		57.05	-0.182	0.084			42.7875	0.278	0.306		42.7875	-0.532	0.226
57.1	0.892	0.646		57.1	-0.233	0.065			42.825	0.281	0.364		42.825	-0.524	0.255
57.15	0.919	0.692		57.15	-0.247	0.112			42.8625	0.21	0.325		42.8625	-0.603	0.236
57.2	0.767	0.71		57.2	-0.296	0.07			42.9	0.185	0.417		42.9	-0.524	0.224
57.25	0.794	0.766		57.25	-0.177	0.115			42.9375	0.23	0.472		42.9375	-0.543	0.315
57.3	0.756	0.741		57.3	-0.282	0.103			42.975	0.313	0.413		42.975	-0.484	0.227
57.35	0.795	0.702		57.35	-0.281	0.063			43.0125	0.291	0.386		43.0125	-0.5	0.222
57.4	0.726	0.695		57.4	-0.302	0.096			43.05	0.335	0.431		43.05	-0.49	0.278
57.45	0.701	0.663		57.45	-0.293	0.051			43.0875	0.201	0.427		43.0875	-0.511	0.297
57.5	0.873	0.739		57.5	-0.175	0.094			43.125	0.216	0.427		43.125	-0.504	0.278
57.55	0.855	0.81		57.55	-0.075	0.155			43.1625	0.234	0.479		43.1625	-0.531	0.275
57.6	1.106	0.836		57.6	-0.045	0.142			43.2	0.333	0.48		43.2	-0.496	0.283
57.65	0.977	0.771		57.65	-0.063	0.145			43.2375	0.296	0.473		43.2375	-0.51	0.299
57.7	0.923	0.814		57.7	-0.109	0.11			43.275	0.347	0.44		43.275	-0.485	0.27
57.75	0.884	0.746		57.75	-0.145	0.055			43.3125	0.253	0.431		43.3125	-0.552	0.245
57.8	0.907	0.79		57.8	-0.149	0.079			43.35	0.304	0.422		43.35	-0.538	0.236
57.85	0.874	0.85		57.85	-0.171	0.084			43.3875	0.366	0.411		43.3875	-0.532	0.178
57.9	0.908	0.791		57.9	-0.175	0.078			43.425	0.403	0.397		43.425	-0.456	0.231
57.95	0.77	0.862		57.95	-0.23	0.14			43.4625	0.333	0.356		43.4625	-0.468	0.215
58	0.77	0.76		58	-0.212	0.116			43.5	0.282	0.428		43.5	-0.534	0.223
58.05	0.946	0.703		58.05	-0.206	0.143			43.5375	0.298	0.469		43.5375	-0.503	0.251
58.1	0.775	0.704		58.1	-0.237	0.117			43.575	0.266	0.421		43.575	-0.467	0.259
58.15	0.96	0.763		58.15	-0.229	0.097			43.6125	0.458	0.395		43.6125	-0.463	0.299
58.2	0.789	0.741		58.2	-0.232	0.03			43.65	0.29	0.415		43.65	-0.43	0.253
58.25	0.864	0.661		58.25	-0.179	0.031			43.6875	0.213	0.492		43.6875	-0.481	0.329
58.3	0.722	0.67		58.3	-0.265	0.013			43.725	0.331	0.411		43.725	-0.469	0.315
58.35	0.905	0.719		58.35	-0.214	0.055			43.7625	0.367	0.477		43.7625	-0.458	0.304
58.4	0.946	0.772		58.4	-0.234	0.068			43.8	0.327	0.401		43.8	-0.428	0.312
58.45	0.798	0.707		58.45	-0.244	0.047			43.8375	0.253	0.391		43.8375	-0.472	0.239
58.5	0.767	0.659		58.5	-0.255	0.034			43.875	0.274	0.365		43.875	-0.442	0.241
58.55	0.627	0.674		58.55	-0.307	0.108			43.9125	0.273	0.375		43.9125	-0.39	0.223
58.6	0.841	0.595		58.6	-0.246	0.095			43.95	0.448	0.456		43.95	-0.309	0.271
58.65	0.848	0.677		58.65	-0.156	0.145			43.9875	0.42	0.427		43.9875	-0.293	0.237
58.7	0.879	0.625		58.7	-0.24	0.107			44.025	0.498	0.371		44.025	-0.281	0.248
58.75	0.77	0.631		58.75	-0.249	0.103			44.0625	0.41	0.444		44.0625	-0.386	0.24
58.8	0.824	0.621		58.8	-0.165	0.14			44.1	0.438	0.344		44.1	-0.346	0.175
58.85	0.643	0.564		58.85	-0.276	0.099			44.1375	0.383	0.358		44.1375	-0.353	0.244
58.9	0.69	0.653		58.9	-0.239	0.087			44.175	0.431	0.419		44.175	-0.407	0.247
58.95	0.768	0.717		58.95	-0.239	0.066			44.2125	0.359	0.43		44.2125	-0.446	0.25
59	0.857	0.701		59	-0.239	0.121			44.25	0.417	0.427		44.25	-0.36	0.296
59.05	0.661	0.779		59.05	-0.306	0.198			44.2875	0.368	0.42		44.2875	-0.327	0.325
59.1	0.709	0.713		59.1	-0.266	0.155			44.325	0.323	0.462		44.325	-0.354	0.301
59.15	0.68	0.651		59.15	-0.278	0.122			44.3625	0.443	0.418		44.3625	-0.345	0.291
59.2	0.711	0.697		59.2	-0.24	0.128			44.4	0.384	0.359		44.4	-0.359	0.234
59.25	0.764	0.708		59.25	-0.291	0.106			44.4375	0.48	0.373		44.4375	-0.317	0.24
59.3	0.678	0.779		59.3	-0.294	0.061			44.475	0.476	0.395		44.475	-0.272	0.243
59.35	0.624	0.776		59.35	-0.312	0.091			44.5125	0.394	0.386		44.5125	-0.26	0.272
59.4	0.719	0.726		59.4	-0.285	0.011			44.55	0.443	0.398		44.55	-0.282	0.28
59.45	0.764	0.812		59.45	-0.247	0.107			44.5875	0.379	0.341		44.5875	-0.292	0.218
59.5	0.705	0.859		59.5	-0.271	0.029			44.625	0.36	0.331		44.625	-0.317	0.167
59.55	0.665	0.824		59.55	-0.266	0.042			44.6625	0.384	0.334		44.6625	-0.337	0.276
59.6	0.606	0.805		59.6	-0.315	0.087			44.7	0.401	0.368		44.7	-0.326	0.254
59.65	0.637	0.936		59.65	-0.28	0.014			44.7375	0.381	0.287		44.7375	-0.392	0.248
59.7	0.727	0.882		59.7	-0.211	0.023			44.775	0.394	0.405		44.775	-0.324	0.221
59.75	0.721	0.866		59.75	-0.217	0.015			44.8125	0.498	0.33		44.8125	-0.307	0.246
59.8	0.635	0.781		59.8	-0.269	-0.043			44.85	0.472	0.379		44.85	-0.348	0.271
59.85	0.664	0.809		59.85	-0.215	0.007			44.8875	0.337	0.385		44.8875	-0.43	0.22
59.9	0.719	0.816		59.9	-0.231	0.032			44.925	0.405	0.416		44.925	-0.287	0.221
59.95	0.738	0.693		59.95	-0.179	0.007			44.9625	0.343	0.431		44.9625	-0.363	0.22
60	0.803	0.778		60	-0.166	0.054			45	0.392	0.41		45	-0.392	0.228
60.05	0.874	0.809		60.05	-0.141	0.05			45.0375	0.332	0.511		45.0375	-0.412	0.27
60.1	0.789	0.725		60.1	-0.203	0.059			45.075	0.363	0.434		45.075	-0.351	0.192
60.15	0.835	0.747		60.15	-0.176	0.03			45.1125	0.344	0.551		45.1125	-0.395	0.277
60.2	0.752	0.769		60.2	-0.194	0.054			45.15	0.349	0.562		45.15	-0.379	0.246
60.25	0.887	0.741		60.25	-0.261	0.068			45.1875	0.387	0.523		45.1875	-0.354	0.306
60.3	0.933	0.745		60.3	-0.283	0.041			45.225	0.278	0.591		45.225	-0.456	0.298
60.35	0.763	0.702		60.35	-0.264	0.029			45.2625	0.33	0.536		45.2625	-0.403	0.252
60.4	0.823	0.748		60.4	-0.236	0.029			45.3	0.43	0.525		45.3	-0.336	0.248
60.45	0.943	0.766		60.45	-0.18	0.068			45.3375	0.352	0.527		45.3375	-0.433	0.275
60.5	0.883	0.734		60.5	-0.172	0.02			45.375	0.339	0.532		45.375	-0.424	0.303
60.55	0.902	0.713		60.55	-0.112	0.056			45.4125	0.278	0.553		45.4125	-0.431	0.211
60.6	0.902	0.727		60.6	-0.141	0.073			45.45	0.197	0.587		45.45	-0.536	0.329
60.65	1.126	0.746		60.65	-0.038	0.072			45.4875	0.173	0.512		45.4875	-0.526	0.229
60.7	0.891	0.71		60.7	-0.132	0.07			45.525	0.123	0.534		45.525	-0.609	0.249
60.75	0.866	0.807		60.75	-0.179	0.056			45.5625	0.183	0.49		45.5625	-0.613	0.217
60.8	0.941	0.744		60.8	-0.145	0.039			45.6	0.15	0.553		45.6	-0.564	0.262
60.85	1.012	0.858		60.85	-0.143	0.041			45.6375	0.178	0.421		45.6375	-0.601	0.18
60.9	1.023	0.858		60.9	-0.139	0.096			45.675	0.168	0.478		45.675	-0.544	0.246
60.95	1.055	0.769		60.95	-0.156	0.097			45.7125	0.147	0.424		45.7125	-0.621	0.195
61	1.037	0.92		61	-0.142	0.06			45.75	0.171	0.455		45.75	-0.552	0.218
61.05	0.995	0.794		61.05	-0.161	0.061			45.7875	0.194	0.369		45.7875	-0.584	0.147
61.1	1.079	0.813		61.1	-0.262	0.108			45.825	0.138	0.409		45.825	-0.629	0.197
61.15	1.012	0.719		61.15	-0.251	0.095			45.8625	0.133	0.445		45.8625	-0.61	0.215
61.2	0.996	0.784		61.2	-0.163	0.062			45.9	0.17	0.465		45.9	-0.568	0.191
61.25	0.918	0.654		61.25	-0.243	0.048			45.9375	0.259	0.407		45.9375	-0.502	0.213
61.3	1.026	0.725		61.3	-0.227	0.024			45.975	0.158	0.42		45.975	-0.539	0.233
61.35	1.043	0.644		61.35	-0.165	0.011			46.0125	0.224	0.495		46.0125	-0.489	0.266
61.4	1.044	0.622		61.4	-0.171	0.044			46.05	0.236	0.542		46.05	-0.524	0.257
61.45	1.069	0.663		61.45	-0.138	0.03			46.0875	0.287	0.429		46.0875	-0.447	0.189
61.5	1.033	0.639		61.5	-0.158	0.045			46.125	0.389	0.467		46.125	-0.418	0.238
61.55	1.166	0.656		61.55	-0.081	0.048			46.1625	0.419	0.403		46.1625	-0.373	0.187
61.6	1.014	0.652		61.6	-0.163	0.069			46.2	0.612	0.462		46.2	-0.337	0.188
61.65	1.061	0.662		61.65	-0.11	0.056			46.2375	0.364	0.516		46.2375	-0.34	0.237
61.7	1.044	0.701		61.7	-0.166	0.117			46.275	0.411	0.493		46.275	-0.399	0.229
61.75	0.922	0.705		61.75	-0.169	0.128			46.3125	0.35	0.437		46.3125	-0.356	0.154
61.8	0.912	0.722		61.8	-0.182	0.17			46.35	0.475	0.405		46.35	-0.347	0.144
61.85	0.914	0.683		61.85	-0.173	0.142			46.3875	0.394	0.317		46.3875	-0.373	0.114
61.9	0.886	0.665		61.9	-0.126	0.164			46.425	0.388	0.268		46.425	-0.336	0.092
61.95	0.91	0.72		61.95	-0.134	0.164			46.4625	0.457	0.367		46.4625	-0.301	0.155
62	0.866	0.63		62	-0.169	0.185			46.5	0.436	0.392		46.5	-0.344	0.166
62.05	1.003	0.673		62.05	-0.041	0.189			46.5375	0.573	0.29		46.5375	-0.26	0.149
62.1	0.994	0.742		62.1	-0.076	0.166			46.575	0.571	0.294		46.575	-0.272	0.177
62.15	0.959	0.718		62.15	-0.078	0.153			46.6125	0.446	0.351		46.6125	-0.286	0.186
62.2	0.917	0.81		62.2	-0.054	0.236			46.65	0.522	0.399		46.65	-0.25	0.191
62.25	0.84	0.751		62.25	-0.103	0.149			46.6875	0.464	0.341		46.6875	-0.328	0.125
62.3	0.834	0.76		62.3	-0.089	0.194			46.725	0.482	0.322		46.725	-0.299	0.171
62.35	0.902	0.709		62.35	-0.09	0.15			46.7625	0.483	0.339		46.7625	-0.316	0.169
62.4	0.881	0.68		62.4	-0.086	0.109			46.8	0.427	0.488		46.8	-0.364	0.212
62.45	0.882	0.641		62.45	-0.065	0.112			46.8375	0.387	0.443		46.8375	-0.369	0.229
62.5	0.83	0.536		62.5	-0.04	0.077			46.875	0.482	0.413		46.875	-0.343	0.199
62.55	0.852	0.553		62.55	0.004	0.051			46.9125	0.473	0.398		46.9125	-0.312	0.262
62.6	0.887	0.604		62.6	0.015	0.11			46.95	0.418	0.399		46.95	-0.266	0.255
62.65	0.987	0.647		62.65	-0.006	0			46.9875	0.44	0.445		46.9875	-0.245	0.299
62.7	0.898	0.693		62.7	0.009	0.11			47.025	0.497	0.398		47.025	-0.267	0.259
62.75	0.904	0.615		62.75	-0.088	0.088			47.0625	0.548	0.429		47.0625	-0.222	0.276
62.8	0.916	0.617		62.8	-0.082	0.122			47.1	0.488	0.402		47.1	-0.137	0.293
62.85	0.903	0.592		62.85	-0.025	0.112			47.1375	0.558	0.384		47.1375	-0.137	0.261
62.9	0.902	0.611		62.9	-0.16	0.084			47.175	0.633	0.376		47.175	-0.126	0.247
62.95	0.965	0.579		62.95	-0.035	0.042			47.2125	0.634	0.377		47.2125	-0.04	0.242
63	0.93	0.542		63	-0.016	0.075			47.25	0.643	0.267		47.25	-0.002	0.24
63.05	1.044	0.589		63.05	0.069	0.047			47.2875	0.566	0.395		47.2875	-0.089	0.243
63.1	0.977	0.515		63.1	0.012	0.024			47.325	0.584	0.377		47.325	-0.095	0.231
63.15	0.936	0.468		63.15	0.007	0.019			47.3625	0.586	0.372		47.3625	-0.073	0.22
63.2	0.859	0.51		63.2	-0.058	0.063			47.4	0.645	0.365		47.4	-0.08	0.245
63.25	0.75	0.558		63.25	-0.202	0.144			47.4375	0.547	0.329		47.4375	-0.096	0.231
63.3	0.718	0.555		63.3	-0.139	0.107			47.475	0.582	0.367		47.475	-0.114	0.231
63.35	0.643	0.538		63.35	-0.158	0.146			47.5125	0.605	0.393		47.5125	-0.14	0.303
63.4	0.562	0.573		63.4	-0.194	0.183			47.55	0.546	0.366		47.55	-0.143	0.284
63.45	0.671	0.539		63.45	-0.143	0.189			47.5875	0.505	0.324		47.5875	-0.134	0.291
63.5	0.53	0.585		63.5	-0.18	0.209			47.625	0.603	0.353		47.625	-0.103	0.26
63.55	0.619	0.514		63.55	-0.151	0.147			47.6625	0.605	0.385		47.6625	-0.151	0.243
63.6	0.62	0.483		63.6	-0.101	0.099			47.7	0.544	0.415		47.7	-0.117	0.291
63.65	0.545	0.6		63.65	-0.146	0.163			47.7375	0.556	0.4		47.7375	-0.158	0.304
63.7	0.606	0.537		63.7	-0.15	0.145			47.775	0.608	0.433		47.775	-0.161	0.338
63.75	0.585	0.577		63.75	-0.178	0.134			47.8125	0.561	0.371		47.8125	-0.073	0.234
63.8	0.567	0.527		63.8	-0.269	0.096			47.85	0.499	0.366		47.85	-0.16	0.282
63.85	0.577	0.461		63.85	-0.17	0.113			47.8875	0.529	0.386		47.8875	-0.173	0.327
63.9	0.618	0.607		63.9	-0.149	0.243			47.925	0.553	0.485		47.925	-0.177	0.296
63.95	0.524	0.592		63.95	-0.287	0.166			47.9625	0.51	0.423		47.9625	-0.19	0.272
64	0.585	0.517		64	-0.23	0.128			48	0.502	0.424		48	-0.139	0.209
64.05	0.531	0.537		64.05	-0.296	0.097			48.0375	0.569	0.395		48.0375	-0.1	0.219
64.1	0.567	0.551		64.1	-0.236	0.128			48.075	0.527	0.401		48.075	-0.072	0.257
64.15	0.51	0.557		64.15	-0.27	0.091			48.1125	0.549	0.42		48.1125	-0.062	0.29
64.2	0.491	0.522		64.2	-0.212	0.089			48.15	0.526	0.447		48.15	-0.068	0.298
64.25	0.585	0.543		64.25	-0.255	0.095			48.1875	0.489	0.393		48.1875	-0.021	0.248
64.3	0.631	0.562		64.3	-0.238	0.16			48.225	0.589	0.455		48.225	-0.035	0.273
64.35	0.696	0.616		64.35	-0.198	0.161			48.2625	0.482	0.403		48.2625	-0.021	0.289
64.4	0.555	0.602		64.4	-0.252	0.142			48.3	0.582	0.404		48.3	-0.029	0.257
64.45	0.585	0.537		64.45	-0.174	0.089			48.3375	0.579	0.494		48.3375	0.036	0.302
64.5	0.628	0.476		64.5	-0.113	0.08			48.375	0.563	0.383		48.375	-0.065	0.22
64.55	0.597	0.516		64.55	-0.095	0.132			48.4125	0.455	0.305		48.4125	-0.07	0.166
64.6	0.56	0.545		64.6	-0.128	0.111			48.45	0.55	0.348		48.45	-0.027	0.229
64.65	0.582	0.563		64.65	-0.153	0.087			48.4875	0.631	0.312		48.4875	-0.051	0.229
64.7	0.506	0.516		64.7	-0.184	0.105			48.525	0.513	0.406		48.525	-0.079	0.225
64.75	0.543	0.532		64.75	-0.177	0.13			48.5625	0.425	0.371		48.5625	-0.087	0.22
64.8	0.69	0.535		64.8	-0.083	0.108			48.6	0.468	0.368		48.6	-0.079	0.233
64.85	0.745	0.542		64.85	-0.007	0.059			48.6375	0.612	0.354		48.6375	-0.054	0.217
64.9	0.632	0.54		64.9	-0.011	0.103			48.675	0.487	0.346		48.675	-0.093	0.24
64.95	0.575	0.506		64.95	-0.078	0.127			48.7125	0.518	0.379		48.7125	-0.139	0.229
65	0.677	0.557		65	-0.065	0.119			48.75	0.538	0.331		48.75	-0.158	0.243
65.05	0.507	0.658		65.05	-0.11	0.154			48.7875	0.598	0.303		48.7875	-0.146	0.194
65.1	0.586	0.576		65.1	-0.171	0.162			48.825	0.502	0.368		48.825	-0.15	0.266
65.15	0.543	0.64		65.15	-0.189	0.14			48.8625	0.51	0.254		48.8625	-0.162	0.233
65.2	0.611	0.569		65.2	-0.114	0.045			48.9	0.47	0.272		48.9	-0.212	0.201
65.25	0.495	0.517		65.25	-0.159	0.046			48.9375	0.502	0.269		48.9375	-0.17	0.257
65.3	0.535	0.601		65.3	-0.26	0.113			48.975	0.579	0.266		48.975	-0.073	0.241
65.35	0.424	0.591		65.35	-0.265	0.138			49.0125	0.555	0.284		49.0125	-0.185	0.217
65.4	0.497	0.683		65.4	-0.207	0.217			49.05	0.65	0.289		49.05	-0.124	0.238
65.45	0.455	0.571		65.45	-0.3	0.14			49.0875	0.541	0.232		49.0875	-0.111	0.197
65.5	0.576	0.648		65.5	-0.279	0.141			49.125	0.5	0.271		49.125	-0.166	0.223
65.55	0.478	0.547		65.55	-0.27	0.066			49.1625	0.595	0.154		49.1625	-0.211	0.108
65.6	0.487	0.611		65.6	-0.317	0.096			49.2	0.584	0.226		49.2	-0.189	0.237
65.65	0.51	0.593		65.65	-0.263	0.115			49.2375	0.594	0.274		49.2375	-0.167	0.232
65.7	0.554	0.621		65.7	-0.214	0.179			49.275	0.637	0.331		49.275	-0.163	0.266
65.75	0.569	0.58		65.75	-0.164	0.186			49.3125	0.618	0.324		49.3125	-0.158	0.235
65.8	0.569	0.618		65.8	-0.282	0.114			49.35	0.662	0.343		49.35	-0.046	0.201
65.85	0.502	0.534		65.85	-0.332	0.085			49.3875	0.638	0.256		49.3875	-0.161	0.204
65.9	0.498	0.527		65.9	-0.303	0.059			49.425	0.706	0.283		49.425	-0.051	0.15
65.95	0.586	0.505		65.95	-0.236	0.033			49.4625	0.687	0.298		49.4625	-0.109	0.214
66	0.623	0.521		66	-0.257	0.029			49.5	0.594	0.276		49.5	-0.191	0.232
66.05	0.58	0.533		66.05	-0.308	0.115			49.5375	0.548	0.244		49.5375	-0.286	0.203
66.1	0.537	0.572		66.1	-0.291	0.09			49.575	0.574	0.272		49.575	-0.253	0.259
66.15	0.711	0.589		66.15	-0.208	0.11			49.6125	0.509	0.242		49.6125	-0.297	0.167
66.2	0.676	0.593		66.2	-0.179	0.03			49.65	0.583	0.264		49.65	-0.214	0.258
66.25	0.614	0.526		66.25	-0.195	0.088			49.6875	0.564	0.215		49.6875	-0.272	0.195
66.3	0.504	0.642		66.3	-0.307	0.094			49.725	0.61	0.303		49.725	-0.22	0.271
66.35	0.546	0.603		66.35	-0.272	0.106			49.7625	0.68	0.235		49.7625	-0.2	0.191
66.4	0.44	0.593		66.4	-0.336	0.078			49.8	0.705	0.232		49.8	-0.197	0.16
66.45	0.481	0.564		66.45	-0.338	0.041			49.8375	0.618	0.28		49.8375	-0.228	0.201
66.5	0.531	0.581		66.5	-0.312	0.14			49.875	0.672	0.278		49.875	-0.274	0.226
66.55	0.548	0.525		66.55	-0.328	0.079			49.9125	0.676	0.294		49.9125	-0.194	0.239
66.6	0.573	0.584		66.6	-0.319	0.074			49.95	0.683	0.224		49.95	-0.207	0.188
66.65	0.526	0.53		66.65	-0.336	0.056			49.9875	0.6	0.315		49.9875	-0.304	0.242
66.7	0.622	0.512		66.7	-0.334	0.089			50.025	0.648	0.316		50.025	-0.215	0.242
66.75	0.498	0.576		66.75	-0.316	0.098			50.0625	0.557	0.362		50.0625	-0.256	0.281
66.8	0.372	0.594		66.8	-0.41	0.074			50.1	0.691	0.374		50.1	-0.149	0.271
66.85	0.453	0.613		66.85	-0.519	0.106			50.1375	0.796	0.337		50.1375	-0.165	0.274
66.9	0.483	0.584		66.9	-0.414	0.096			50.175	0.756	0.352		50.175	-0.165	0.269
66.95	0.455	0.517		66.95	-0.436	0.08			50.2125	0.751	0.343		50.2125	-0.113	0.282
67	0.453	0.624		67	-0.452	0.135			50.25	0.932	0.345		50.25	-0.09	0.257
67.05	0.409	0.638		67.05	-0.449	0.163			50.2875	0.73	0.336		50.2875	-0.177	0.235
67.1	0.501	0.562		67.1	-0.382	0.087			50.325	0.787	0.28		50.325	-0.155	0.195
67.15	0.443	0.526		67.15	-0.386	0.1			50.3625	0.815	0.272		50.3625	-0.107	0.188
67.2	0.413	0.479		67.2	-0.417	0.082			50.4	0.91	0.335		50.4	-0.118	0.224
67.25	0.443	0.549		67.25	-0.402	0.1			50.4375	0.84	0.353		50.4375	-0.093	0.275
67.3	0.377	0.568		67.3	-0.461	0.092			50.475	0.856	0.332		50.475	-0.07	0.21
67.35	0.438	0.55		67.35	-0.41	0.111			50.5125	1.016	0.307		50.5125	-0.08	0.166
67.4	0.464	0.523		67.4	-0.354	0.029			50.55	0.831	0.381		50.55	-0.13	0.251
67.45	0.468	0.547		67.45	-0.319	0.082			50.5875	0.88	0.339		50.5875	-0.06	0.238
67.5	0.62	0.517		67.5	-0.293	0.057			50.625	0.807	0.338		50.625	-0.096	0.174
67.55	0.823	0.489		67.55	-0.259	-0.031			50.6625	0.766	0.33		50.6625	-0.187	0.272
67.6	0.728	0.556		67.6	-0.27	0.079			50.7	0.839	0.304		50.7	-0.131	0.247
67.65	0.683	0.539		67.65	-0.229	0.091			50.7375	0.89	0.285		50.7375	-0.057	0.183
67.7	0.626	0.513		67.7	-0.229	0.088			50.775	0.853	0.267		50.775	-0.092	0.148
67.75	0.503	0.529		67.75	-0.219	0.042			50.8125	0.955	0.277		50.8125	-0.147	0.149
67.8	0.511	0.504		67.8	-0.251	0.011			50.85	0.903	0.295		50.85	-0.112	0.215
67.85	0.502	0.551		67.85	-0.183	0.047			50.8875	0.944	0.31		50.8875	-0.135	0.146
67.9	0.482	0.549		67.9	-0.254	0.055			50.925	0.89	0.302		50.925	-0.09	0.19
67.95	0.599	0.656		67.95	-0.173	0.152			50.9625	0.878	0.296		50.9625	-0.03	0.195
68	0.622	0.576		68	-0.161	0.128			51	0.925	0.319		51	0.005	0.215
68.05	0.583	0.601		68.05	-0.181	0.1			51.0375	0.954	0.266		51.0375	-0.047	0.219
68.1	0.498	0.551		68.1	-0.249	0.053			51.075	0.899	0.238		51.075	-0.029	0.161
68.15	0.607	0.561		68.15	-0.321	0.049			51.1125	0.842	0.277		51.1125	-0.045	0.171
68.2	0.502	0.605		68.2	-0.292	0.015			51.15	0.878	0.267		51.15	-0.082	0.144
68.25	0.746	0.551		68.25	-0.143	0.06			51.1875	0.75	0.22		51.1875	-0.115	0.114
68.3	0.671	0.582		68.3	-0.199	0.067			51.225	0.715	0.203		51.225	-0.126	0.135
68.35	0.605	0.601		68.35	-0.305	0.033			51.2625	0.759	0.261		51.2625	-0.109	0.21
68.4	0.527	0.648		68.4	-0.27	0.049			51.3	0.73	0.189		51.3	-0.179	0.151
68.45	0.642	0.638		68.45	-0.297	0.039			51.3375	0.691	0.185		51.3375	-0.182	0.192
68.5	0.612	0.605		68.5	-0.338	0.086			51.375	0.795	0.219		51.375	-0.133	0.242
68.55	0.668	0.702		68.55	-0.313	0.126			51.4125	0.657	0.217		51.4125	-0.2	0.201
68.6	0.729	0.663		68.6	-0.229	0.141			51.45	0.796	0.216		51.45	-0.105	0.237
68.65	0.794	0.606		68.65	-0.269	0.071			51.4875	0.799	0.268		51.4875	-0.097	0.204
68.7	0.95	0.569		68.7	-0.23	0.034			51.525	0.708	0.245		51.525	-0.068	0.17
68.75	0.917	0.578		68.75	-0.193	-0.013			51.5625	0.708	0.237		51.5625	-0.148	0.198
68.8	0.685	0.578		68.8	-0.289	0.047			51.6	0.751	0.238		51.6	-0.181	0.203
68.85	0.604	0.527		68.85	-0.363	0.02			51.6375	0.661	0.247		51.6375	-0.178	0.191
68.9	0.859	0.575		68.9	-0.249	0.034			51.675	0.677	0.219		51.675	-0.149	0.195
68.95	0.867	0.613		68.95	-0.206	0.016			51.7125	0.65	0.178		51.7125	-0.134	0.189
69	0.786	0.591		69	-0.251	0.085			51.75	0.75	0.211		51.75	-0.085	0.204
69.05	0.873	0.634		69.05	-0.211	0.077			51.7875	0.848	0.191		51.7875	-0.002	0.228
69.1	0.802	0.603		69.1	-0.182	0.066			51.825	0.795	0.203		51.825	-0.034	0.187
69.15	0.723	0.621		69.15	-0.271	0.139			51.8625	0.814	0.226		51.8625	0.001	0.217
69.2	0.643	0.55		69.2	-0.244	0.036			51.9	0.829	0.248		51.9	-0.086	0.258
69.25	0.66	0.54		69.25	-0.199	0.034			51.9375	0.815	0.241		51.9375	-0.06	0.287
69.3	0.66	0.561		69.3	-0.306	0.072			51.975	0.839	0.223		51.975	-0.063	0.286
69.35	0.607	0.603		69.35	-0.241	0.035			52.0125	0.911	0.176		52.0125	-0.054	0.251
69.4	0.619	0.481		69.4	-0.31	-0.023			52.05	0.786	0.188		52.05	-0.102	0.295
69.45	0.7	0.557		69.45	-0.317	0.003			52.0875	0.891	0.196		52.0875	-0.097	0.303
69.5	0.553	0.625		69.5	-0.279	0.087			52.125	0.811	0.2		52.125	-0.155	0.28
69.55	0.502	0.616		69.55	-0.363	-0.016			52.1625	0.761	0.191		52.1625	-0.117	0.26
69.6	0.512	0.564		69.6	-0.363	0.013			52.2	0.737	0.259		52.2	-0.102	0.337
69.65	0.526	0.635		69.65	-0.286	0.003			52.2375	0.685	0.246		52.2375	-0.121	0.362
69.7	0.516	0.643		69.7	-0.305	0.021			52.275	0.793	0.19		52.275	-0.043	0.248
69.75	0.427	0.639		69.75	-0.404	0.063			52.3125	0.799	0.261		52.3125	-0.114	0.322
69.8	0.553	0.584		69.8	-0.378	0.081			52.35	0.761	0.226		52.35	-0.1	0.323
69.85	0.558	0.596		69.85	-0.296	0.046			52.3875	0.679	0.231		52.3875	-0.119	0.261
69.9	0.595	0.589		69.9	-0.29	0.019			52.425	0.804	0.229		52.425	-0.046	0.291
69.95	0.783	0.542		69.95	-0.286	0.02			52.4625	0.719	0.281		52.4625	-0.184	0.256
70	0.836	0.589		70	-0.302	0.006			52.5	0.784	0.181		52.5	-0.1	0.23
70.05	0.84	0.548		70.05	-0.27	0.049			52.5375	0.843	0.278		52.5375	-0.124	0.282
70.1	0.878	0.545		70.1	-0.216	0.027			52.575	0.863	0.324		52.575	-0.045	0.257
70.15	0.668	0.548		70.15	-0.245	0.058			52.6125	0.885	0.235		52.6125	-0.065	0.229
70.2	0.53	0.563		70.2	-0.32	0.121			52.65	0.743	0.162		52.65	-0.166	0.179
70.25	0.773	0.62		70.25	-0.199	0.06			52.6875	0.932	0.2		52.6875	-0.085	0.21
70.3	0.696	0.593		70.3	-0.219	0.086			52.725	0.911	0.292		52.725	-0.072	0.223
70.35	0.814	0.678		70.35	-0.173	0.058			52.7625	0.97	0.221		52.7625	-0.039	0.219
70.4	0.634	0.617		70.4	-0.205	0.047			52.8	0.916	0.212		52.8	-0.066	0.226
70.45	0.695	0.622		70.45	-0.118	0.081			52.8375	0.943	0.293		52.8375	-0.114	0.257
70.5	0.719	0.567		70.5	-0.068	0.033			52.875	0.969	0.305		52.875	-0.112	0.22
70.55	0.606	0.53		70.55	-0.164	0.018			52.9125	0.919	0.323		52.9125	-0.124	0.255
70.6	0.643	0.593		70.6	-0.163	0.05			52.95	0.933	0.333		52.95	-0.076	0.2
70.65	0.546	0.543		70.65	-0.191	-0.015			52.9875	0.896	0.317		52.9875	-0.107	0.237
70.7	0.66	0.497		70.7	-0.13	0.012			53.025	0.984	0.287		53.025	-0.073	0.202
70.75	0.555	0.561		70.75	-0.134	0.005			53.0625	0.833	0.25		53.0625	-0.15	0.123
70.8	0.513	0.597		70.8	-0.133	-0.036			53.1	0.897	0.219		53.1	-0.185	0.115
70.85	0.543	0.595		70.85	-0.12	-0.041			53.1375	0.763	0.261		53.1375	-0.228	0.148
70.9	0.577	0.559		70.9	-0.277	-0.025			53.175	0.633	0.302		53.175	-0.321	0.089
70.95	0.636	0.596		70.95	-0.188	-0.032			53.2125	0.603	0.341		53.2125	-0.312	0.192
71	0.68	0.646		71	-0.191	-0.007			53.25	0.657	0.354		53.25	-0.236	0.198
71.05	0.666	0.527		71.05	-0.268	-0.043			53.2875	0.735	0.302		53.2875	-0.272	0.161
71.1	0.626	0.665		71.1	-0.261	0.027			53.325	0.669	0.348		53.325	-0.241	0.187
71.15	0.649	0.551		71.15	-0.24	0.018			53.3625	0.81	0.372		53.3625	-0.2	0.201
71.2	0.641	0.607		71.2	-0.154	0.039			53.4	0.825	0.371		53.4	-0.144	0.18
71.25	0.711	0.629		71.25	-0.229	0.038			53.4375	0.804	0.416		53.4375	-0.181	0.206
71.3	0.661	0.713		71.3	-0.169	0.05			53.475	0.685	0.541		53.475	-0.221	0.252
71.35	0.565	0.651		71.35	-0.155	0.089			53.5125	0.769	0.522		53.5125	-0.151	0.252
71.4	0.791	0.54		71.4	-0.033	0.01			53.55	0.715	0.417		53.55	-0.182	0.169
71.45	0.563	0.579		71.45	-0.196	0.024			53.5875	0.771	0.395		53.5875	-0.176	0.214
71.5	0.548	0.579		71.5	-0.206	-0.029			53.625	0.744	0.363		53.625	-0.164	0.106
71.55	0.568	0.583		71.55	-0.134	0.008			53.6625	0.753	0.412		53.6625	-0.15	0.189
71.6	0.471	0.573		71.6	-0.176	0.013			53.7	0.725	0.345		53.7	-0.222	0.162
71.65	0.578	0.532		71.65	-0.174	0.027			53.7375	0.664	0.359		53.7375	-0.269	0.194
71.7	0.661	0.572		71.7	-0.099	0.033			53.775	0.746	0.292		53.775	-0.131	0.151
71.75	0.804	0.571		71.75	-0.121	0.024			53.8125	0.768	0.369		53.8125	-0.195	0.193
71.8	0.68	0.497		71.8	-0.194	-0.037			53.85	0.684	0.46		53.85	-0.173	0.246
71.85	0.545	0.533		71.85	-0.18	0.041			53.8875	0.666	0.516		53.8875	-0.147	0.281
71.9	0.48	0.557		71.9	-0.166	0.036			53.925	0.648	0.448		53.925	-0.18	0.268
71.95	0.472	0.511		71.95	-0.194	0.014			53.9625	0.738	0.45		53.9625	-0.151	0.202
72	0.484	0.573		72	-0.183	0.036			54	0.852	0.428		54	-0.126	0.262
72.05	0.542	0.529		72.05	-0.24	0.003			54.0375	0.768	0.515		54.0375	-0.191	0.273
72.1	0.526	0.54		72.1	-0.261	0.035			54.075	0.611	0.548		54.075	-0.252	0.255
72.15	0.501	0.507		72.15	-0.24	0.015			54.1125	0.592	0.494		54.1125	-0.258	0.276
72.2	0.452	0.54		72.2	-0.265	0.05			54.15	0.518	0.449		54.15	-0.264	0.32
72.25	0.428	0.615		72.25	-0.329	0.094			54.1875	0.566	0.435		54.1875	-0.204	0.322
72.3	0.423	0.548		72.3	-0.249	0.08			54.225	0.576	0.458		54.225	-0.225	0.286
72.35	0.552	0.577		72.35	-0.199	0.017			54.2625	0.564	0.424		54.2625	-0.24	0.329
72.4	0.633	0.564		72.4	-0.171	0.072			54.3	0.677	0.43		54.3	-0.118	0.332
72.45	0.709	0.57		72.45	-0.217	0.053			54.3375	0.826	0.426		54.3375	-0.057	0.312
72.5	0.698	0.52		72.5	-0.188	0.027			54.375	0.677	0.448		54.375	-0.147	0.31
72.55	0.74	0.518		72.55	-0.214	0.022			54.4125	0.742	0.373		54.4125	-0.067	0.234
72.6	0.669	0.539		72.6	-0.143	0.056			54.45	0.806	0.381		54.45	-0.035	0.261
72.65	0.773	0.559		72.65	-0.19	0.037			54.4875	0.669	0.366		54.4875	-0.059	0.212
72.7	0.832	0.494		72.7	-0.117	0.021			54.525	0.704	0.353		54.525	-0.063	0.23
72.75	0.822	0.518		72.75	-0.136	0.076			54.5625	0.658	0.359		54.5625	-0.149	0.299
72.8	0.712	0.528		72.8	-0.233	0.023			54.6	0.733	0.387		54.6	-0.084	0.283
72.85	0.941	0.467		72.85	-0.201	0.053			54.6375	0.817	0.501		54.6375	-0.108	0.3
72.9	0.762	0.585		72.9	-0.212	0.106			54.675	0.849	0.371		54.675	-0.071	0.212
72.95	0.735	0.568		72.95	-0.155	0.072			54.7125	0.821	0.339		54.7125	-0.121	0.239
73	0.66	0.544		73	-0.184	0.036			54.75	0.82	0.353		54.75	-0.08	0.218
73.05	0.771	0.514		73.05	-0.219	0.01			54.7875	0.979	0.299		54.7875	0.022	0.148
73.1	0.575	0.585		73.1	-0.269	0.069			54.825	0.98	0.317		54.825	-0.022	0.192
73.15	0.685	0.62		73.15	-0.17	0.058			54.8625	0.951	0.305		54.8625	-0.079	0.161
73.2	0.59	0.666		73.2	-0.246	0.154			54.9	0.994	0.353		54.9	0.004	0.229
73.25	0.767	0.579		73.25	-0.22	0.101			54.9375	0.936	0.304		54.9375	-0.011	0.163
73.3	0.799	0.563		73.3	-0.162	0.063			54.975	0.829	0.38		54.975	-0.053	0.216
73.35	0.794	0.589		73.35	-0.193	0.114			55.0125	0.833	0.399		55.0125	0.032	0.22
73.4	0.825	0.536		73.4	-0.116	0.041			55.05	0.866	0.369		55.05	-0.028	0.208
73.45	0.963	0.604		73.45	-0.073	0.122			55.0875	0.874	0.432		55.0875	0.061	0.278
73.5	0.827	0.6		73.5	-0.121	0.082			55.125	1.037	0.45		55.125	0.12	0.337
73.55	0.838	0.588		73.55	-0.164	0.029			55.1625	0.887	0.49		55.1625	0.061	0.319
73.6	0.911	0.647		73.6	-0.088	0.051			55.2	0.78	0.417		55.2	0.033	0.308
73.65	1.037	0.659		73.65	-0.029	0.077			55.2375	0.823	0.454		55.2375	0.045	0.229
73.7	0.858	0.647		73.7	-0.01	0.031			55.275	0.87	0.418		55.275	0.03	0.313
73.75	0.994	0.608		73.75	0.032	0.058			55.3125	0.718	0.398		55.3125	-0.003	0.321
73.8	0.936	0.649		73.8	-0.047	0.054			55.35	0.853	0.44		55.35	0.115	0.285
73.85	0.965	0.694		73.85	-0.086	0.109			55.3875	0.879	0.338		55.3875	0.055	0.296
73.9	0.802	0.667		73.9	-0.091	0.037			55.425	0.895	0.4		55.425	0.02	0.204
73.95	0.833	0.649		73.95	-0.047	0.063			55.4625	0.919	0.33		55.4625	-0.03	0.221
74	0.846	0.68		74	0.005	0.071			55.5	0.916	0.342		55.5	-0.004	0.22
74.05	0.846	0.622		74.05	0.026	0.037			55.5375	0.858	0.396		55.5375	-0.057	0.271
74.1	0.882	0.678		74.1	-0.063	0.097			55.575	0.851	0.419		55.575	-0.077	0.274
74.15	0.723	0.637		74.15	-0.136	0.085			55.6125	0.788	0.378		55.6125	-0.189	0.267
74.2	0.868	0.598		74.2	-0.066	0.035			55.65	0.959	0.482		55.65	-0.037	0.317
74.25	0.911	0.633		74.25	-0.115	0.058			55.6875	0.997	0.422		55.6875	-0.102	0.27
74.3	0.773	0.648		74.3	-0.068	0.108			55.725	0.858	0.387		55.725	-0.085	0.251
74.35	0.953	0.657		74.35	-0.016	0.112			55.7625	0.734	0.356		55.7625	-0.118	0.288
74.4	0.869	0.656		74.4	-0.047	0.081			55.8	0.768	0.44		55.8	-0.057	0.286
74.45	0.838	0.65		74.45	-0.032	0.093			55.8375	0.896	0.416		55.8375	-0.08	0.314
74.5	0.828	0.653		74.5	0.03	0.118			55.875	0.913	0.281		55.875	-0.093	0.217
74.55	0.891	0.608		74.55	-0.007	0.123			55.9125	0.818	0.375		55.9125	-0.158	0.267
74.6	0.895	0.558		74.6	0.003	0.125			55.95	0.899	0.322		55.95	-0.113	0.239
74.65	1.018	0.567		74.65	0.027	0.109			55.9875	0.798	0.36		55.9875	-0.147	0.245
74.7	0.804	0.541		74.7	-0.029	0.099			56.025	0.883	0.383		56.025	-0.121	0.318
74.75	0.833	0.529		74.75	-0.018	0.075			56.0625	0.782	0.335		56.0625	-0.086	0.283
74.8	0.963	0.58		74.8	0.043	0.076			56.1	0.761	0.354		56.1	-0.139	0.344
74.85	0.874	0.582		74.85	0.021	0.042			56.1375	0.862	0.311		56.1375	-0.161	0.229
74.9	0.823	0.551		74.9	-0.07	0.072			56.175	0.932	0.288		56.175	-0.034	0.262
74.95	0.892	0.618		74.95	-0.011	0.092			56.2125	1.006	0.294		56.2125	-0.109	0.249
75	0.902	0.602		75	-0.074	0.055			56.25	0.967	0.412		56.25	-0.079	0.298
75.05	0.772	0.696		75.05	-0.071	0.079			56.2875	1.061	0.33		56.2875	-0.076	0.261
75.1	0.675	0.651		75.1	-0.116	0.038			56.325	0.928	0.344		56.325	-0.056	0.197
75.15	0.724	0.613		75.15	-0.048	0.025			56.3625	0.84	0.365		56.3625	-0.134	0.231
75.2	0.75	0.601		75.2	-0.072	0.067			56.4	0.832	0.341		56.4	-0.054	0.271
75.25	0.693	0.581		75.25	-0.097	0.056			56.4375	0.89	0.383		56.4375	-0.059	0.227
75.3	0.765	0.59		75.3	0.01	0.101			56.475	0.998	0.466		56.475	-0.083	0.228
75.35	0.634	0.61		75.35	-0.102	0.095			56.5125	1.002	0.386		56.5125	-0.088	0.212
75.4	0.768	0.607		75.4	-0.083	0.129			56.55	1.012	0.424		56.55	-0.07	0.223
75.45	0.819	0.51		75.45	-0.049	0.048			56.5875	0.934	0.431		56.5875	-0.044	0.2
75.5	0.773	0.563		75.5	-0.095	0.026			56.625	0.871	0.403		56.625	-0.097	0.208
75.55	0.814	0.576		75.55	-0.074	0.051			56.6625	0.809	0.469		56.6625	-0.054	0.248
75.6	0.724	0.556		75.6	-0.102	0.03			56.7	0.892	0.515		56.7	-0.024	0.272
75.65	0.831	0.498		75.65	-0.046	0.008			56.7375	0.924	0.521		56.7375	-0.015	0.279
75.7	0.864	0.583		75.7	-0.068	0.038			56.775	0.943	0.438		56.775	-0.027	0.232
75.75	0.8	0.622		75.75	-0.097	0.052			56.8125	1.018	0.534		56.8125	-0.01	0.287
75.8	0.827	0.651		75.8	-0.061	0.037			56.85	1.094	0.583		56.85	0.032	0.326
75.85	0.811	0.705		75.85	-0.008	0.055			56.8875	1.065	0.518		56.8875	0.016	0.28
75.9	0.803	0.609		75.9	-0.03	-0.047			56.925	1.069	0.472		56.925	0.033	0.227
75.95	0.708	0.676		75.95	-0.128	0.087			56.9625	1.093	0.445		56.9625	-0.011	0.183
76	0.87	0.707		76	-0.012	0.052			57	1.139	0.461		57	-0.017	0.207
76.05	0.786	0.756		76.05	-0.045	0.037			57.0375	0.952	0.463		57.0375	-0.037	0.263
76.1	0.783	0.622		76.1	-0.103	-0.003			57.075	1.029	0.47		57.075	0.006	0.236
76.15	0.885	0.523		76.15	-0.099	-0.011			57.1125	1.048	0.516		57.1125	0.026	0.25
76.2	0.833	0.543		76.2	-0.136	0.007			57.15	1.028	0.498		57.15	-0.003	0.262
76.25	0.736	0.618		76.25	-0.103	0.024			57.1875	0.964	0.48		57.1875	-0.121	0.24
76.3	0.863	0.52		76.3	-0.096	-0.073			57.225	0.925	0.477		57.225	-0.101	0.176
76.35	0.949	0.641		76.35	-0.019	0.048			57.2625	1.013	0.535		57.2625	-0.017	0.221
76.4	0.855	0.635		76.4	-0.031	-0.025			57.3	0.992	0.52		57.3	-0.028	0.196
76.45	0.913	0.6		76.45	0.002	0.031			57.3375	0.914	0.443		57.3375	-0.102	0.204
76.5	0.89	0.587		76.5	0.007	-0.012			57.375	0.967	0.468		57.375	-0.067	0.247
76.55	0.77	0.582		76.55	-0.084	0.011			57.4125	0.987	0.507		57.4125	-0.079	0.248
76.6	0.745	0.642		76.6	-0.118	0.055			57.45	0.973	0.487		57.45	-0.198	0.218
76.65	0.716	0.624		76.65	-0.157	0.029			57.4875	0.964	0.517		57.4875	-0.15	0.229
76.7	0.871	0.672		76.7	-0.079	0.069			57.525	0.92	0.511		57.525	-0.211	0.267
76.75	0.766	0.658		76.75	-0.112	-0.003			57.5625	0.892	0.521		57.5625	-0.245	0.281
76.8	0.864	0.625		76.8	-0.049	0.041			57.6	0.892	0.55		57.6	-0.179	0.291
76.85	0.798	0.692		76.85	-0.105	0.065			57.6375	0.914	0.522		57.6375	-0.167	0.291
76.9	0.772	0.706		76.9	-0.032	0.062			57.675	0.842	0.515		57.675	-0.211	0.294
76.95	0.795	0.742		76.95	-0.054	0.152			57.7125	0.869	0.51		57.7125	-0.211	0.285
77	0.744	0.652		77	-0.084	0.069			57.75	1.071	0.514		57.75	-0.16	0.265
77.05	0.818	0.745		77.05	-0.074	0.116			57.7875	0.888	0.537		57.7875	-0.245	0.247
77.1	0.847	0.726		77.1	-0.029	0.16			57.825	0.905	0.613		57.825	-0.142	0.323
77.15	0.968	0.745		77.15	-0.065	0.13			57.8625	0.918	0.504		57.8625	-0.178	0.301
77.2	0.825	0.767		77.2	-0.087	0.093			57.9	0.989	0.561		57.9	-0.163	0.325
77.25	0.908	0.769		77.25	-0.094	0.071			57.9375	0.92	0.569		57.9375	-0.167	0.356
77.3	0.823	0.679		77.3	-0.073	0.094			57.975	0.934	0.584		57.975	-0.226	0.32
77.35	1.081	0.726		77.35	0.025	0.106			58.0125	0.899	0.516		58.0125	-0.165	0.283
77.4	1.082	0.802		77.4	0.119	0.087			58.05	0.876	0.421		58.05	-0.183	0.228
77.45	0.918	0.745		77.45	0.092	0.129			58.0875	0.851	0.447		58.0875	-0.208	0.293
77.5	0.905	0.662		77.5	0.092	0.058			58.125	0.943	0.608		58.125	-0.117	0.3
77.55	0.79	0.639		77.55	0.009	0.062			58.1625	0.88	0.494		58.1625	-0.252	0.314
77.6	0.925	0.634		77.6	0.01	0.088			58.2	0.842	0.46		58.2	-0.291	0.305
77.65	0.862	0.648		77.65	0.062	0.075			58.2375	0.907	0.463		58.2375	-0.194	0.263
77.7	1.049	0.567		77.7	0.072	0.029			58.275	0.821	0.413		58.275	-0.206	0.284
77.75	1.019	0.736		77.75	0.1	0.097			58.3125	0.896	0.393		58.3125	-0.161	0.214
77.8	0.978	0.693		77.8	0.045	0.081			58.35	0.961	0.481		58.35	-0.211	0.314
77.85	1.022	0.731		77.85	0.08	0.096			58.3875	0.947	0.487		58.3875	-0.075	0.281
77.9	1.013	0.721		77.9	0.031	0.116			58.425	0.886	0.506		58.425	-0.122	0.263
77.95	0.855	0.704		77.95	0.022	0.07			58.4625	0.897	0.518		58.4625	-0.179	0.257
78	0.769	0.711		78	-0.049	0.126			58.5	0.953	0.588		58.5	-0.212	0.311
78.05	0.814	0.82		78.05	-0.019	0.124			58.5375	0.981	0.557		58.5375	-0.16	0.342
78.1	0.903	0.794		78.1	-0.07	0.078			58.575	0.945	0.488		58.575	-0.098	0.3
78.15	0.964	0.813		78.15	-0.048	0.117			58.6125	0.87	0.486		58.6125	-0.152	0.298
78.2	0.936	0.798		78.2	-0.044	0.119			58.65	0.892	0.512		58.65	-0.174	0.303
78.25	0.872	0.797		78.25	0.004	0.082			58.6875	0.922	0.52		58.6875	-0.145	0.345
78.3	0.812	0.699		78.3	-0.049	0.056			58.725	0.975	0.554		58.725	-0.097	0.367
78.35	0.795	0.837		78.35	-0.02	0.106			58.7625	0.939	0.518		58.7625	-0.117	0.316
78.4	0.841	0.689		78.4	-0.002	0.064			58.8	1.057	0.59		58.8	-0.132	0.316
78.45	0.81	0.789		78.45	-0.092	0.108			58.8375	0.913	0.503		58.8375	-0.145	0.286
78.5	0.899	0.73		78.5	-0.013	0.034			58.875	1.078	0.472		58.875	-0.143	0.293
78.55	0.811	0.765		78.55	0.018	0.077			58.9125	0.983	0.496		58.9125	-0.196	0.287
78.6	0.882	0.714		78.6	0.063	-0.016			58.95	0.913	0.524		58.95	-0.185	0.31
78.65	0.907	0.71		78.65	0.02	0.034			58.9875	1.003	0.412		58.9875	-0.066	0.244
78.7	0.976	0.705		78.7	0.071	0.05			59.025	1.078	0.401		59.025	-0.074	0.25
78.75	0.945	0.76		78.75	0.026	0.095			59.0625	1.109	0.413		59.0625	-0.071	0.295
78.8	0.781	0.726		78.8	-0.021	0.054			59.1	1.207	0.419		59.1	-0.078	0.219
78.85	0.849	0.734		78.85	-0.01	0.078			59.1375	0.997	0.491		59.1375	-0.115	0.318
78.9	0.839	0.677		78.9	-0.025	0.075			59.175	1.195	0.49		59.175	-0.122	0.299
78.95	0.733	0.745		78.95	0.046	0.1			59.2125	1.082	0.401		59.2125	-0.088	0.221
79	0.811	0.706		79	0.055	0.026			59.25	1.022	0.463		59.25	-0.05	0.226
79.05	0.853	0.677		79.05	0.064	0.023			59.2875	0.95	0.549		59.2875	-0.079	0.297
79.1	0.907	0.668		79.1	0.005	0.021			59.325	1.063	0.519		59.325	-0.097	0.258
79.15	0.796	0.638		79.15	0.047	-0.031			59.3625	1.07	0.472		59.3625	-0.056	0.218
79.2	0.809	0.638		79.2	0.035	0.064			59.4	1.197	0.473		59.4	-0.095	0.219
79.25	0.818	0.603		79.25	0.038	-0.005			59.4375	1.083	0.472		59.4375	-0.053	0.22
79.3	0.732	0.644		79.3	-0.05	0.029			59.475	1.096	0.51		59.475	-0.1	0.232
79.35	0.85	0.69		79.35	0.07	0.02			59.5125	1.143	0.447		59.5125	-0.084	0.256
79.4	0.755	0.637		79.4	-0.024	-0.039			59.55	0.955	0.465		59.55	-0.127	0.233
79.45	0.775	0.607		79.45	-0.003	-0.04			59.5875	1.138	0.444		59.5875	-0.078	0.211
79.5	0.801	0.693		79.5	-0.01	0.05			59.625	1.045	0.372		59.625	-0.074	0.194
79.55	0.786	0.718		79.55	-0.012	0.091			59.6625	1.005	0.472		59.6625	-0.085	0.252
79.6	0.769	0.69		79.6	-0.021	0.052			59.7	1.063	0.44		59.7	-0.057	0.266
79.65	0.723	0.711		79.65	-0.045	0.11			59.7375	1.049	0.525		59.7375	-0.049	0.288
79.7	0.75	0.611		79.7	-0.004	0.07			59.775	1.076	0.468		59.775	-0.046	0.23
79.75	0.653	0.699		79.75	-0.014	0.062			59.8125	0.977	0.521		59.8125	-0.041	0.255
79.8	0.644	0.739		79.8	-0.137	0.106			59.85	1.112	0.498		59.85	-0.087	0.26
79.85	0.797	0.597		79.85	-0.058	0.065			59.8875	0.978	0.549		59.8875	-0.055	0.282
79.9	0.692	0.626		79.9	-0.113	0.025			59.925	1.08	0.5		59.925	0.027	0.284
79.95	0.667	0.579		79.95	-0.007	0.025			59.9625	0.942	0.518		59.9625	-0.043	0.325
80	0.771	0.559		80	-0.049	0.029			60	0.87	0.535		60	-0.109	0.337
80.05	0.755	0.555		80.05	0.012	0.023			60.0375	1.022	0.517		60.0375	-0.089	0.342
80.1	0.701	0.517		80.1	-0.126	0.003			60.075	0.879	0.568		60.075	-0.06	0.35
80.15	0.791	0.551		80.15	-0.076	0.011			60.1125	0.918	0.54		60.1125	-0.084	0.331
80.2	0.722	0.519		80.2	-0.063	-0.026			60.15	1.03	0.542		60.15	-0.028	0.309
80.25	0.749	0.533		80.25	-0.065	-0.024			60.1875	0.957	0.448		60.1875	-0.04	0.324
80.3	0.758	0.534		80.3	-0.026	0.064			60.225	0.891	0.478		60.225	-0.104	0.295
80.35	0.743	0.517		80.35	-0.083	0.056			60.2625	0.924	0.47		60.2625	-0.14	0.305
80.4	0.694	0.505		80.4	-0.026	0.049			60.3	1.002	0.52		60.3	-0.093	0.35
80.45	0.835	0.532		80.45	0.026	0.049			60.3375	1.031	0.584		60.3375	-0.124	0.311
80.5	0.702	0.495		80.5	-0.041	0.029			60.375	1.008	0.522		60.375	-0.1	0.27
80.55	0.765	0.579		80.55	-0.031	0.04			60.4125	1.082	0.501		60.4125	-0.107	0.279
80.6	0.73	0.44		80.6	-0.075	-0.058			60.45	1.203	0.53		60.45	0.04	0.234
80.65	0.784	0.5		80.65	0.035	0.036			60.4875	1.149	0.538		60.4875	0.031	0.284
80.7	0.814	0.469		80.7	0.016	0.037			60.525	1.165	0.56		60.525	0.033	0.283
80.75	0.796	0.538		80.75	-0.001	0.082			60.5625	1.08	0.537		60.5625	0.02	0.288
80.8	0.733	0.54		80.8	0.036	0.022			60.6	1.051	0.565		60.6	-0.08	0.317
80.85	0.851	0.502		80.85	0.05	0.02			60.6375	1.111	0.563		60.6375	-0.121	0.344
80.9	0.836	0.629		80.9	0.026	0.025			60.675	1.093	0.511		60.675	-0.137	0.269
80.95	0.815	0.569		80.95	-0.077	0.053			60.7125	1.163	0.496		60.7125	-0.111	0.241
81	0.76	0.586		81	-0.099	-0.004			60.75	1.025	0.542		60.75	-0.054	0.288
81.05	0.748	0.697		81.05	-0.012	0.078			60.7875	1.187	0.615		60.7875	0.058	0.314
81.1	0.654	0.666		81.1	-0.11	0.047			60.825	1.177	0.596		60.825	0.012	0.345
81.15	0.585	0.597		81.15	-0.079	0.043			60.8625	1.155	0.595		60.8625	-0.085	0.308
81.2	0.691	0.6		81.2	0.038	0.022			60.9	1.219	0.619		60.9	0.001	0.298
81.25	0.913	0.6		81.25	0.047	-0.001			60.9375	1.101	0.57		60.9375	-0.09	0.269
81.3	0.777	0.615		81.3	0.076	0.053			60.975	1.026	0.556		60.975	-0.092	0.275
81.35	0.793	0.533		81.35	0.05	-0.017			61.0125	1.026	0.576		61.0125	-0.041	0.301
81.4	0.553	0.699		81.4	-0.009	0.052			61.05	1.103	0.539		61.05	0.007	0.326
81.45	0.652	0.605		81.45	0.044	-0.016			61.0875	1.108	0.601		61.0875	-0.06	0.297
81.5	0.653	0.592		81.5	0.035	0.034			61.125	1.085	0.585		61.125	-0.05	0.296
81.55	0.781	0.555		81.55	0.099	0.025			61.1625	1.046	0.59		61.1625	-0.122	0.296
81.6	0.758	0.556		81.6	0.036	0.026			61.2	1.033	0.553		61.2	-0.144	0.291
81.65	0.743	0.447		81.65	0.049	0.015			61.2375	1.142	0.499		61.2375	-0.096	0.231
81.7	0.882	0.535		81.7	0.087	0.023			61.275	1.126	0.543		61.275	-0.092	0.268
81.75	0.683	0.488		81.75	0.043	-0.003			61.3125	0.999	0.507		61.3125	-0.167	0.274
81.8	0.673	0.466		81.8	0.054	0.033			61.35	1.061	0.491		61.35	-0.052	0.222
81.85	0.72	0.479		81.85	0.034	-0.009			61.3875	1.087	0.547		61.3875	-0.096	0.292
81.9	0.721	0.412		81.9	0.027	-0.11			61.425	1.013	0.57		61.425	-0.038	0.297
81.95	0.749	0.464		81.95	0.041	-0.01			61.4625	1.15	0.528		61.4625	-0.091	0.254
82	0.745	0.481		82	0.064	0.007			61.5	1.099	0.571		61.5	-0.023	0.265
82.05	0.583	0.485		82.05	-0.014	-0.01			61.5375	1.165	0.531		61.5375	-0.074	0.268
82.1	0.587	0.508		82.1	0.011	-0.004			61.575	1.211	0.555		61.575	-0.05	0.279
82.15	0.846	0.502		82.15	0.112	0.015			61.6125	1.24	0.527		61.6125	-0.023	0.28
82.2	0.783	0.516		82.2	0.066	-0.013			61.65	1.115	0.579		61.65	-0.05	0.287
82.25	0.926	0.471		82.25	0.127	-0.036			61.6875	1.029	0.528		61.6875	-0.075	0.259
82.3	0.795	0.575		82.3	0.102	0.033			61.725	1.071	0.577		61.725	-0.025	0.298
82.35	0.88	0.533		82.35	0.078	0.008			61.7625	1.024	0.571		61.7625	-0.047	0.255
82.4	0.894	0.473		82.4	0.082	-0.013			61.8	1.043	0.633		61.8	-0.068	0.307
82.45	0.772	0.568		82.45	0.062	0.003			61.8375	0.99	0.639		61.8375	-0.137	0.337
82.5	0.757	0.534		82.5	0.083	0.026			61.875	0.862	0.605		61.875	-0.173	0.243
82.55	0.752	0.522		82.55	0.102	0.018			61.9125	0.956	0.655		61.9125	-0.146	0.243
82.6	0.818	0.548		82.6	0.171	0.04			61.95	1.031	0.612		61.95	-0.068	0.251
82.65	0.78	0.585		82.65	0.124	0.061			61.9875	1.006	0.648		61.9875	-0.096	0.343
82.7	0.815	0.56		82.7	0.119	0.046			62.025	1.065	0.603		62.025	-0.105	0.225
82.75	0.783	0.521		82.75	0.102	-0.026			62.0625	0.97	0.573		62.0625	-0.112	0.279
82.8	0.811	0.487		82.8	0.1	-0.067			62.1	1.008	0.598		62.1	-0.121	0.282
82.85	0.771	0.485		82.85	0.093	0.011			62.1375	0.948	0.679		62.1375	-0.077	0.268
82.9	0.741	0.558		82.9	0.066	0.1			62.175	1.035	0.618		62.175	-0.044	0.279
82.95	0.75	0.583		82.95	0.085	0.077			62.2125	1.004	0.694		62.2125	-0.172	0.271
83	0.744	0.523		83	0.015	0.019			62.25	0.895	0.684		62.25	-0.132	0.22
83.05	0.712	0.578		83.05	0.022	0.02			62.2875	0.838	0.729		62.2875	-0.135	0.298
83.1	0.736	0.583		83.1	-0.01	0.049			62.325	0.765	0.652		62.325	-0.212	0.287
83.15	0.81	0.517		83.15	-0.059	-0.03			62.3625	0.828	0.608		62.3625	-0.209	0.291
83.2	0.784	0.49		83.2	-0.035	-0.082			62.4	0.859	0.56		62.4	-0.183	0.246
83.25	0.644	0.63		83.25	-0.041	0.001			62.4375	0.748	0.646		62.4375	-0.183	0.275
83.3	0.774	0.553		83.3	-0.034	-0.018			62.475	0.807	0.649		62.475	-0.217	0.268
83.35	0.817	0.504		83.35	0.006	-0.049			62.5125	0.7	0.693		62.5125	-0.153	0.307
83.4	0.785	0.48		83.4	0.039	-0.05			62.55	0.771	0.686		62.55	-0.243	0.329
83.45	0.844	0.522		83.45	0.025	-0.027			62.5875	0.767	0.615		62.5875	-0.199	0.239
83.5	0.851	0.625		83.5	0.064	-0.049			62.625	0.765	0.63		62.625	-0.13	0.279
83.55	0.88	0.533		83.55	0.089	-0.019			62.6625	0.936	0.573		62.6625	-0.139	0.268
83.6	0.925	0.513		83.6	0.083	-0.003			62.7	0.852	0.556		62.7	-0.178	0.248
83.65	0.942	0.513		83.65	0.122	0.009			62.7375	0.847	0.596		62.7375	-0.215	0.247
83.7	0.918	0.556		83.7	0.102	-0.063			62.775	0.768	0.575		62.775	-0.187	0.226
83.75	0.99	0.554		83.75	0.106	-0.068			62.8125	0.749	0.593		62.8125	-0.133	0.234
83.8	0.967	0.597		83.8	0.06	-0.058			62.85	0.998	0.654		62.85	-0.142	0.232
83.85	0.939	0.606		83.85	0.032	-0.026			62.8875	0.862	0.545		62.8875	-0.086	0.226
83.9	1.019	0.611		83.9	0.026	0.011			62.925	0.781	0.609		62.925	-0.152	0.305
83.95	0.988	0.561		83.95	0.117	-0.079			62.9625	0.811	0.593		62.9625	-0.166	0.279
84	0.941	0.598		84	0.029	-0.035			63	0.91	0.651		63	-0.141	0.279
84.05	1.015	0.642		84.05	0.117	-0.105			63.0375	0.862	0.595		63.0375	-0.116	0.221
84.1	0.909	0.632		84.1	-0.008	-0.043			63.075	0.928	0.55		63.075	-0.097	0.194
84.15	0.934	0.633		84.15	0.093	-0.031			63.1125	0.861	0.564		63.1125	-0.15	0.211
84.2	1.019	0.695		84.2	0.097	-0.015			63.15	0.961	0.542		63.15	-0.114	0.255
84.25	1.076	0.642		84.25	0.211	-0.03			63.1875	0.977	0.593		63.1875	-0.114	0.292
84.3	1.053	0.653		84.3	0.131	-0.046			63.225	0.92	0.505		63.225	-0.163	0.159
84.35	0.947	0.584		84.35	0.123	-0.012			63.2625	0.865	0.582		63.2625	-0.214	0.225
84.4	0.907	0.598		84.4	0.06	-0.041			63.3	0.817	0.523		63.3	-0.178	0.25
84.45	0.846	0.514		84.45	0.07	-0.109			63.3375	0.78	0.579		63.3375	-0.21	0.275
84.5	0.858	0.486		84.5	-0.005	-0.106			63.375	0.942	0.568		63.375	-0.23	0.262
84.55	0.971	0.501		84.55	0.099	-0.123			63.4125	0.742	0.551		63.4125	-0.275	0.257
84.6	0.778	0.524		84.6	-0.056	-0.089			63.45	0.777	0.604		63.45	-0.238	0.256
84.65	0.771	0.525		84.65	-0.044	-0.029			63.4875	0.748	0.543		63.4875	-0.206	0.228
84.7	0.857	0.435		84.7	-0.006	-0.077			63.525	0.859	0.556		63.525	-0.198	0.269
84.75	0.896	0.488		84.75	0.027	-0.068			63.5625	0.793	0.533		63.5625	-0.219	0.266
84.8	0.816	0.537		84.8	0.001	-0.021			63.6	0.702	0.568		63.6	-0.311	0.256
84.85	0.903	0.538		84.85	-0.006	-0.034			63.6375	0.721	0.54		63.6375	-0.257	0.248
84.9	0.948	0.484		84.9	0.057	-0.078			63.675	0.814	0.494		63.675	-0.169	0.236
84.95	0.869	0.526		84.95	0.015	-0.027			63.7125	0.812	0.519		63.7125	-0.191	0.22
85	0.985	0.493		85	0.035	-0.036			63.75	0.82	0.457		63.75	-0.185	0.198
85.05	1.031	0.472		85.05	0.003	-0.032			63.7875	0.8	0.445		63.7875	-0.277	0.237
85.1	1.106	0.453		85.1	0.143	-0.042			63.825	0.886	0.381		63.825	-0.179	0.202
85.15	1.041	0.553		85.15	0.132	-0.055			63.8625	0.867	0.504		63.8625	-0.146	0.218
85.2	1.081	0.567		85.2	0.151	-0.055			63.9	0.85	0.499		63.9	-0.144	0.228
85.25	1.032	0.504		85.25	0.082	-0.094			63.9375	0.927	0.51		63.9375	-0.124	0.282
85.3	1.015	0.483		85.3	0.028	-0.043			63.975	0.931	0.506		63.975	-0.1	0.24
85.35	0.997	0.483		85.35	0.078	-0.056			64.0125	0.85	0.486		64.0125	-0.148	0.244
85.4	0.909	0.498		85.4	-0.009	-0.011			64.05	0.895	0.509		64.05	-0.132	0.224
85.45	0.963	0.574		85.45	0.061	-0.053			64.0875	0.894	0.58		64.0875	-0.134	0.262
85.5	0.995	0.636		85.5	0.021	0.029			64.125	0.775	0.549		64.125	-0.173	0.27
85.55	0.803	0.515		85.55	0.007	-0.06			64.1625	0.821	0.566		64.1625	-0.172	0.338
85.6	0.795	0.502		85.6	-0.147	-0.056			64.2	0.761	0.546		64.2	-0.268	0.338
85.65	0.898	0.562		85.65	-0.058	-0.02			64.2375	0.81	0.507		64.2375	-0.25	0.321
85.7	0.768	0.609		85.7	-0.121	-0.014			64.275	0.751	0.53		64.275	-0.18	0.339
85.75	0.851	0.599		85.75	-0.15	-0.045			64.3125	0.714	0.505		64.3125	-0.238	0.291
85.8	0.797	0.606		85.8	-0.159	-0.048			64.35	0.731	0.528		64.35	-0.14	0.279
85.85	0.874	0.662		85.85	-0.109	0.015			64.3875	0.726	0.516		64.3875	-0.189	0.287
85.9	1.007	0.639		85.9	-0.032	0.042			64.425	0.782	0.496		64.425	-0.091	0.321
85.95	0.993	0.546		85.95	0.008	0.012			64.4625	0.767	0.521		64.4625	-0.149	0.275
86	0.983	0.627		86	0.01	0.052			64.5	0.808	0.53		64.5	-0.146	0.283
86.05	1.057	0.541		86.05	0.04	-0.034			64.5375	0.847	0.457		64.5375	-0.158	0.251
86.1	0.997	0.57		86.1	-0.009	-0.001			64.575	0.76	0.501		64.575	-0.2	0.221
86.15	1.031	0.473		86.15	-0.078	-0.061			64.6125	0.671	0.474		64.6125	-0.224	0.208
86.2	1.009	0.484		86.2	-0.027	-0.08			64.65	0.826	0.498		64.65	-0.197	0.229
86.25	0.858	0.467		86.25	-0.074	-0.07			64.6875	0.725	0.479		64.6875	-0.214	0.225
86.3	0.866	0.481		86.3	-0.025	-0.032			64.725	0.801	0.55		64.725	-0.18	0.322
86.35	0.902	0.617		86.35	-0.071	-0.019			64.7625	0.889	0.545		64.7625	-0.273	0.302
86.4	0.934	0.589		86.4	0	0.014			64.8	0.719	0.504		64.8	-0.251	0.254
86.45	0.769	0.55		86.45	-0.089	-0.02			64.8375	0.806	0.528		64.8375	-0.259	0.236
86.5	0.689	0.536		86.5	-0.07	-0.059			64.875	0.708	0.492		64.875	-0.291	0.256
86.55	0.77	0.592		86.55	-0.021	-0.041			64.9125	0.696	0.51		64.9125	-0.354	0.291
86.6	0.74	0.601		86.6	-0.03	-0.041			64.95	0.681	0.525		64.95	-0.344	0.286
86.65	0.875	0.56		86.65	-0.017	-0.068			64.9875	0.717	0.516		64.9875	-0.317	0.267
86.7	0.881	0.488		86.7	-0.006	-0.118			65.025	0.779	0.526		65.025	-0.183	0.241
86.75	0.796	0.504		86.75	-0.174	-0.069			65.0625	0.812	0.506		65.0625	-0.213	0.259
86.8	0.76	0.517		86.8	-0.118	-0.048			65.1	0.819	0.526		65.1	-0.144	0.284
86.85	0.774	0.453		86.85	-0.08	-0.108			65.1375	0.742	0.533		65.1375	-0.208	0.275
86.9	0.74	0.517		86.9	-0.139	-0.058			65.175	0.749	0.556		65.175	-0.173	0.35
86.95	0.807	0.496		86.95	-0.025	-0.069			65.2125	0.846	0.558		65.2125	-0.214	0.321
87	0.846	0.545		87	-0.063	-0.025			65.25	0.84	0.522		65.25	-0.2	0.263
87.05	0.802	0.445		87.05	-0.03	-0.076			65.2875	0.788	0.472		65.2875	-0.213	0.291
87.1	0.807	0.485		87.1	-0.006	-0.039			65.325	0.759	0.512		65.325	-0.207	0.296
87.15	0.845	0.512		87.15	0.083	-0.089			65.3625	0.822	0.582		65.3625	-0.162	0.342
87.2	0.862	0.519		87.2	-0.003	-0.037			65.4	0.743	0.475		65.4	-0.264	0.261
87.25	0.868	0.504		87.25	0.026	-0.053			65.4375	0.77	0.471		65.4375	-0.229	0.264
87.3	0.928	0.535		87.3	0.001	-0.097			65.475	0.741	0.471		65.475	-0.204	0.257
87.35	0.9	0.524		87.35	0.063	-0.036			65.5125	0.755	0.493		65.5125	-0.277	0.294
87.4	0.96	0.628		87.4	0.014	0.012			65.55	0.743	0.521		65.55	-0.22	0.264
87.45	0.928	0.54		87.45	-0.035	-0.062			65.5875	0.791	0.493		65.5875	-0.253	0.261
87.5	0.907	0.624		87.5	0.011	-0.015			65.625	0.826	0.493		65.625	-0.242	0.275
87.55	0.819	0.584		87.55	0.025	-0.023			65.6625	0.82	0.527		65.6625	-0.296	0.25
87.6	0.9	0.519		87.6	-0.001	-0.025			65.7	0.872	0.449		65.7	-0.233	0.264
87.65	0.928	0.531		87.65	0.016	-0.022			65.7375	0.868	0.53		65.7375	-0.234	0.285
87.7	0.764	0.618		87.7	-0.077	0.036			65.775	0.756	0.541		65.775	-0.223	0.238
87.75	0.794	0.538		87.75	-0.061	0.064			65.8125	0.728	0.521		65.8125	-0.274	0.28
87.8	0.816	0.552		87.8	-0.045	0.005			65.85	0.787	0.451		65.85	-0.265	0.249
87.85	0.756	0.552		87.85	-0.072	-0.052			65.8875	0.805	0.441		65.8875	-0.332	0.196
87.9	0.85	0.532		87.9	-0.059	-0.019			65.925	0.678	0.53		65.925	-0.35	0.239
87.95	0.82	0.554		87.95	-0.038	-0.016			65.9625	0.667	0.515		65.9625	-0.367	0.248
88	0.879	0.523		88	-0.005	0.005			66	0.634	0.532		66	-0.363	0.256
88.05	0.835	0.543		88.05	-0.047	0.047			66.0375	0.726	0.558		66.0375	-0.44	0.319
88.1	0.926	0.628		88.1	-0.005	0.052			66.075	0.696	0.49		66.075	-0.351	0.255
88.15	1.016	0.598		88.15	-0.011	0.067			66.1125	0.655	0.51		66.1125	-0.347	0.235
88.2	1.005	0.598		88.2	-0.035	0.054			66.15	0.75	0.533		66.15	-0.327	0.311
88.25	0.972	0.577		88.25	0.027	0.049			66.1875	0.78	0.482		66.1875	-0.273	0.235
88.3	1.051	0.542		88.3	-0.01	0.034			66.225	0.838	0.458		66.225	-0.249	0.178
88.35	1.063	0.579		88.35	-0.012	0.031			66.2625	0.745	0.512		66.2625	-0.28	0.188
88.4	1.008	0.515		88.4	0.002	-0.055			66.3	0.811	0.552		66.3	-0.196	0.261
88.45	0.947	0.578		88.45	0.016	-0.019			66.3375	0.8	0.61		66.3375	-0.273	0.239
88.5	0.938	0.614		88.5	0.003	0.007			66.375	0.857	0.563		66.375	-0.144	0.266
88.55	0.871	0.622		88.55	0.038	0.045			66.4125	0.818	0.536		66.4125	-0.19	0.282
88.6	0.767	0.569		88.6	-0.045	0.009			66.45	0.791	0.563		66.45	-0.26	0.284
88.65	0.786	0.619		88.65	-0.01	-0.008			66.4875	0.843	0.612		66.4875	-0.214	0.32
88.7	0.856	0.57		88.7	-0.04	-0.029			66.525	0.855	0.608		66.525	-0.193	0.35
88.75	0.745	0.518		88.75	0.052	-0.056			66.5625	0.854	0.569		66.5625	-0.199	0.314
88.8	0.99	0.47		88.8	0.009	-0.055			66.6	0.798	0.533		66.6	-0.206	0.283
88.85	0.935	0.497		88.85	0.054	-0.086			66.6375	0.74	0.536		66.6375	-0.282	0.298
88.9	0.793	0.501		88.9	-0.004	-0.095			66.675	0.864	0.536		66.675	-0.203	0.35
88.95	0.926	0.525		88.95	-0.024	-0.066			66.7125	0.803	0.522		66.7125	-0.272	0.307
89	1.037	0.611		89	0.004	-0.052			66.75	0.811	0.555		66.75	-0.297	0.296
89.05	0.99	0.555		89.05	-0.029	-0.052			66.7875	0.731	0.49		66.7875	-0.272	0.327
89.1	0.725	0.523		89.1	-0.148	-0.105			66.825	0.796	0.451		66.825	-0.248	0.305
89.15	0.748	0.546		89.15	-0.098	-0.061			66.8625	0.717	0.498		66.8625	-0.293	0.334
89.2	1.081	0.518		89.2	0.009	-0.069			66.9	0.746	0.521		66.9	-0.264	0.314
89.25	0.939	0.58		89.25	-0.077	-0.056			66.9375	0.64	0.491		66.9375	-0.325	0.268
89.3	0.949	0.635		89.3	-0.047	0.005			66.975	0.692	0.475		66.975	-0.306	0.286
89.35	0.96	0.572		89.35	-0.058	-0.07			67.0125	0.737	0.43		67.0125	-0.362	0.261
89.4	0.774	0.586		89.4	-0.16	-0.045			67.05	0.857	0.439		67.05	-0.277	0.27
89.45	0.779	0.545		89.45	-0.065	-0.039			67.0875	0.735	0.471		67.0875	-0.323	0.271
89.5	0.909	0.549		89.5	-0.096	-0.048			67.125	0.79	0.465		67.125	-0.298	0.233
89.55	0.828	0.544		89.55	-0.086	-0.089			67.1625	0.806	0.436		67.1625	-0.247	0.228
89.6	0.898	0.464		89.6	-0.084	-0.092			67.2	0.766	0.481		67.2	-0.279	0.238
89.65	0.989	0.491		89.65	-0.019	-0.101			67.2375	0.803	0.448		67.2375	-0.299	0.198
89.7	0.859	0.532		89.7	-0.091	-0.05			67.275	0.703	0.472		67.275	-0.328	0.193
89.75	0.923	0.622		89.75	-0.107	-0.046			67.3125	0.668	0.502		67.3125	-0.375	0.259
89.8	0.975	0.625		89.8	-0.044	0.009			67.35	0.764	0.446		67.35	-0.3	0.258
89.85	0.79	0.673		89.85	-0.119	0.002			67.3875	0.733	0.492		67.3875	-0.337	0.312
89.9	0.916	0.625		89.9	-0.005	-0.063			67.425	0.676	0.436		67.425	-0.327	0.258
89.95	0.874	0.562		89.95	-0.127	-0.055			67.4625	0.726	0.485		67.4625	-0.322	0.306
90	0.794	0.61		90	-0.142	-0.067			67.5	0.746	0.431		67.5	-0.303	0.257
90.05	0.932	0.659		90.05	-0.12	-0.038			67.5375	0.671	0.414		67.5375	-0.331	0.3
90.1	0.93	0.498		90.1	-0.083	-0.06			67.575	0.656	0.48		67.575	-0.461	0.288
90.15	0.796	0.532		90.15	-0.142	-0.068			67.6125	0.62	0.502		67.6125	-0.37	0.38
90.2	0.918	0.531		90.2	-0.12	-0.026			67.65	0.693	0.474		67.65	-0.37	0.347
90.25	0.862	0.45		90.25	-0.077	-0.075			67.6875	0.633	0.489		67.6875	-0.395	0.315
90.3	0.974	0.47		90.3	-0.14	-0.048			67.725	0.597	0.53		67.725	-0.397	0.408
90.35	0.894	0.524		90.35	-0.126	-0.037			67.7625	0.654	0.52		67.7625	-0.449	0.352
90.4	0.967	0.472		90.4	-0.055	-0.077			67.8	0.632	0.536		67.8	-0.429	0.395
90.45	0.92	0.487		90.45	-0.069	-0.099			67.8375	0.669	0.502		67.8375	-0.441	0.348
90.5	0.894	0.554		90.5	-0.118	-0.12			67.875	0.663	0.505		67.875	-0.395	0.355
90.55	0.866	0.494		90.55	-0.159	-0.15			67.9125	0.729	0.61		67.9125	-0.42	0.437
90.6	0.897	0.545		90.6	-0.162	-0.125			67.95	0.636	0.554		67.95	-0.453	0.346
90.65	0.933	0.512		90.65	-0.18	-0.122			67.9875	0.711	0.593		67.9875	-0.413	0.412
90.7	0.902	0.523		90.7	-0.139	-0.095			68.025	0.738	0.581		68.025	-0.349	0.397
90.75	0.834	0.489		90.75	-0.191	-0.087			68.0625	0.78	0.644		68.0625	-0.277	0.469
90.8	0.868	0.475		90.8	-0.12	-0.107			68.1	0.745	0.538		68.1	-0.402	0.383
90.85	0.836	0.526		90.85	-0.102	-0.031			68.1375	0.646	0.608		68.1375	-0.357	0.419
90.9	0.877	0.48		90.9	-0.089	-0.09			68.175	0.775	0.51		68.175	-0.361	0.424
90.95	1.024	0.438		90.95	-0.021	-0.069			68.2125	0.668	0.483		68.2125	-0.361	0.354
91	0.963	0.49		91	-0.015	-0.064			68.25	0.737	0.524		68.25	-0.374	0.384
91.05	0.973	0.521		91.05	-0.011	-0.085			68.2875	0.727	0.527		68.2875	-0.317	0.371
91.1	1.104	0.621		91.1	-0.013	-0.081			68.325	0.761	0.511		68.325	-0.282	0.404
91.15	1.091	0.557		91.15	-0.078	-0.078			68.3625	0.69	0.551		68.3625	-0.401	0.372
91.2	0.887	0.541		91.2	-0.094	-0.089			68.4	0.726	0.524		68.4	-0.304	0.359
91.25	0.988	0.523		91.25	-0.061	-0.044			68.4375	0.831	0.501		68.4375	-0.238	0.304
91.3	1.127	0.56		91.3	-0.041	-0.065			68.475	0.718	0.516		68.475	-0.3	0.362
91.35	1.066	0.58		91.35	-0.021	-0.075			68.5125	0.8	0.544		68.5125	-0.34	0.361
91.4	0.979	0.594		91.4	-0.098	-0.094			68.55	0.851	0.642		68.55	-0.207	0.348
91.45	1.081	0.527		91.45	-0.07	-0.079			68.5875	0.823	0.618		68.5875	-0.217	0.37
91.5	1.058	0.626		91.5	-0.126	-0.069			68.625	0.83	0.591		68.625	-0.253	0.335
91.55	1.045	0.585		91.55	-0.064	-0.073			68.6625	0.762	0.602		68.6625	-0.28	0.287
91.6	1.041	0.53		91.6	-0.029	-0.058			68.7	0.843	0.582		68.7	-0.298	0.333
91.65	1.064	0.653		91.65	0.022	-0.039			68.7375	0.775	0.533		68.7375	-0.366	0.249
91.7	1.016	0.621		91.7	-0.012	-0.052			68.775	0.703	0.527		68.775	-0.343	0.285
91.75	1.061	0.578		91.75	-0.063	-0.05			68.8125	0.791	0.551		68.8125	-0.338	0.324
91.8	0.921	0.525		91.8	-0.063	-0.045			68.85	0.724	0.525		68.85	-0.327	0.3
91.85	0.887	0.54		91.85	-0.082	-0.094			68.8875	0.697	0.515		68.8875	-0.299	0.28
91.9	0.874	0.559		91.9	-0.138	-0.078			68.925	0.846	0.547		68.925	-0.34	0.288
91.95	1.046	0.574		91.95	-0.125	-0.068			68.9625	0.861	0.521		68.9625	-0.26	0.29
92	0.786	0.548		92	-0.124	-0.073			69	0.78	0.478		69	-0.35	0.224
92.05	0.893	0.512		92.05	-0.079	-0.098			69.0375	0.754	0.496		69.0375	-0.363	0.236
92.1	0.946	0.585		92.1	-0.115	-0.081			69.075	0.788	0.478		69.075	-0.344	0.256
92.15	0.95	0.594		92.15	-0.123	-0.084			69.1125	0.791	0.488		69.1125	-0.396	0.236
92.2	1.039	0.56		92.2	-0.048	-0.048			69.15	0.685	0.521		69.15	-0.425	0.267
92.25	0.842	0.713		92.25	-0.179	0.023			69.1875	0.713	0.449		69.1875	-0.346	0.275
92.3	0.837	0.799		92.3	-0.207	0.022			69.225	0.713	0.425		69.225	-0.334	0.275
92.35	0.892	0.694		92.35	-0.176	0.032			69.2625	0.85	0.515		69.2625	-0.293	0.303
92.4	0.969	0.667		92.4	-0.138	-0.019			69.3	0.726	0.456		69.3	-0.263	0.309
92.45	0.99	0.67		92.45	-0.077	0.025			69.3375	0.773	0.425		69.3375	-0.32	0.289
92.5	0.966	0.658		92.5	-0.046	-0.077			69.375	0.752	0.587		69.375	-0.341	0.342
92.55	1.068	0.683		92.55	-0.099	-0.062			69.4125	0.823	0.448		69.4125	-0.331	0.318
92.6	0.905	0.611		92.6	-0.175	-0.028			69.45	0.759	0.52		69.45	-0.253	0.326
92.65	0.836	0.625		92.65	-0.206	-0.076			69.4875	0.785	0.506		69.4875	-0.3	0.32
92.7	0.841	0.526		92.7	-0.193	-0.071			69.525	0.81	0.534		69.525	-0.266	0.33
92.75	0.799	0.536		92.75	-0.278	-0.119			69.5625	0.87	0.492		69.5625	-0.295	0.287
92.8	1.005	0.483		92.8	-0.095	-0.125			69.6	0.875	0.523		69.6	-0.273	0.37
92.85	0.782	0.541		92.85	-0.116	-0.125			69.6375	0.739	0.479		69.6375	-0.253	0.324
92.9	0.889	0.575		92.9	-0.185	-0.112			69.675	0.847	0.467		69.675	-0.293	0.283
92.95	0.934	0.51		92.95	-0.163	-0.096			69.7125	0.754	0.484		69.7125	-0.257	0.366
93	1.053	0.554		93	-0.125	-0.075			69.75	0.964	0.552		69.75	-0.239	0.388
93.05	0.997	0.549		93.05	-0.142	-0.115			69.7875	0.791	0.519		69.7875	-0.293	0.414
93.1	1.061	0.578		93.1	-0.142	-0.062			69.825	0.86	0.609		69.825	-0.22	0.404
93.15	1.058	0.568		93.15	-0.141	-0.065			69.8625	0.931	0.583		69.8625	-0.207	0.379
93.2	0.931	0.532		93.2	-0.134	-0.015			69.9	0.862	0.572		69.9	-0.245	0.407
93.25	0.902	0.536		93.25	-0.211	-0.072			69.9375	0.711	0.569		69.9375	-0.36	0.366
93.3	0.902	0.518		93.3	-0.171	-0.108			69.975	0.774	0.571		69.975	-0.388	0.392
93.35	0.859	0.553		93.35	-0.206	-0.112			70.0125	0.826	0.506		70.0125	-0.333	0.362
93.4	0.92	0.542		93.4	-0.269	-0.028			70.05	0.809	0.482		70.05	-0.294	0.345
93.45	0.968	0.56		93.45	-0.132	-0.032			70.0875	0.814	0.393		70.0875	-0.279	0.296
93.5	1.007	0.587		93.5	-0.137	-0.051			70.125	0.782	0.483		70.125	-0.274	0.369
93.55	0.977	0.536		93.55	-0.16	-0.044			70.1625	0.846	0.498		70.1625	-0.3	0.364
93.6	1.038	0.532		93.6	-0.102	0.001			70.2	0.825	0.45		70.2	-0.258	0.362
93.65	1.055	0.606		93.65	-0.115	0.032			70.2375	0.774	0.449		70.2375	-0.227	0.34
93.7	1.102	0.546		93.7	-0.172	-0.023			70.275	0.805	0.609		70.275	-0.301	0.386
93.75	1.069	0.592		93.75	-0.049	0.064			70.3125	0.758	0.555		70.3125	-0.32	0.408
93.8	1.014	0.665		93.8	-0.081	0.06			70.35	0.632	0.585		70.35	-0.394	0.392
93.85	1.007	0.605		93.85	-0.083	0.061			70.3875	0.734	0.552		70.3875	-0.327	0.388
93.9	0.932	0.602		93.9	-0.13	0.032			70.425	0.757	0.628		70.425	-0.298	0.433
93.95	1.119	0.586		93.95	-0.108	0.063			70.4625	0.684	0.649		70.4625	-0.266	0.446
94	0.892	0.591		94	-0.17	0.036			70.5	0.612	0.655		70.5	-0.294	0.435
94.05	1.005	0.564		94.05	-0.136	0.012			70.5375	0.617	0.642		70.5375	-0.336	0.391
94.1	1.02	0.639		94.1	-0.081	0.07			70.575	0.766	0.655		70.575	-0.293	0.398
94.15	0.941	0.577		94.15	-0.14	0.003			70.6125	0.73	0.629		70.6125	-0.321	0.388
94.2	0.836	0.591		94.2	-0.102	0.007			70.65	0.645	0.604		70.65	-0.307	0.406
94.25	0.825	0.554		94.25	-0.125	-0.013			70.6875	0.737	0.57		70.6875	-0.298	0.354
94.3	0.893	0.54		94.3	-0.096	0.01			70.725	0.686	0.54		70.725	-0.292	0.356
94.35	0.847	0.545		94.35	-0.091	-0.027			70.7625	0.74	0.542		70.7625	-0.309	0.365
94.4	0.827	0.518		94.4	-0.165	-0.014			70.8	0.611	0.524		70.8	-0.33	0.354
94.45	0.826	0.503		94.45	-0.191	-0.009			70.8375	0.612	0.467		70.8375	-0.29	0.364
94.5	0.841	0.462		94.5	-0.174	-0.029			70.875	0.69	0.487		70.875	-0.265	0.371
94.55	0.855	0.492		94.55	-0.156	-0.046			70.9125	0.69	0.521		70.9125	-0.248	0.414
94.6	0.765	0.587		94.6	-0.132	0.008			70.95	0.708	0.529		70.95	-0.261	0.413
94.65	0.925	0.533		94.65	-0.15	-0.028			70.9875	0.602	0.566		70.9875	-0.264	0.406
94.7	0.911	0.539		94.7	-0.154	-0.015			71.025	0.67	0.49		71.025	-0.259	0.384
94.75	0.95	0.466		94.75	-0.156	-0.011			71.0625	0.557	0.555		71.0625	-0.296	0.429
94.8	1.044	0.471		94.8	-0.129	-0.028			71.1	0.584	0.602		71.1	-0.336	0.486
94.85	0.972	0.477		94.85	-0.16	-0.059			71.1375	0.569	0.585		71.1375	-0.34	0.442
94.9	0.96	0.477		94.9	-0.187	-0.064			71.175	0.55	0.611		71.175	-0.342	0.41
94.95	0.953	0.5		94.95	-0.171	-0.039			71.2125	0.505	0.587		71.2125	-0.436	0.376
95	0.961	0.55		95	-0.137	-0.029			71.25	0.489	0.631		71.25	-0.378	0.415
95.05	0.854	0.502		95.05	-0.144	-0.058			71.2875	0.627	0.564		71.2875	-0.28	0.341
95.1	0.888	0.548		95.1	-0.182	-0.071			71.325	0.72	0.58		71.325	-0.245	0.394
95.15	0.805	0.578		95.15	-0.204	-0.053			71.3625	0.85	0.61		71.3625	-0.186	0.42
95.2	0.881	0.535		95.2	-0.209	-0.091			71.4	0.936	0.601		71.4	-0.219	0.401
95.25	0.839	0.469		95.25	-0.17	-0.068			71.4375	0.795	0.57		71.4375	-0.144	0.427
95.3	0.857	0.468		95.3	-0.171	-0.096			71.475	0.822	0.502		71.475	-0.213	0.385
95.35	0.937	0.429		95.35	-0.154	-0.08			71.5125	0.717	0.472		71.5125	-0.275	0.342
95.4	0.943	0.451		95.4	-0.209	-0.049			71.55	0.802	0.572		71.55	-0.236	0.382
95.45	0.85	0.495		95.45	-0.212	-0.043			71.5875	0.797	0.574		71.5875	-0.166	0.408
95.5	1.072	0.444		95.5	-0.159	-0.119			71.625	0.906	0.469		71.625	-0.209	0.305
95.55	1.013	0.445		95.55	-0.117	-0.033			71.6625	0.748	0.49		71.6625	-0.223	0.383
95.6	0.981	0.545		95.6	-0.117	-0.036			71.7	0.828	0.434		71.7	-0.216	0.386
95.65	1.038	0.504		95.65	-0.145	-0.043			71.7375	0.898	0.558		71.7375	-0.143	0.395
95.7	1.009	0.53		95.7	-0.154	0.018			71.775	0.931	0.548		71.775	-0.107	0.376
95.75	0.868	0.604		95.75	-0.111	-0.027			71.8125	0.952	0.472		71.8125	-0.086	0.39
95.8	0.966	0.596		95.8	-0.112	0.062			71.85	0.879	0.441		71.85	-0.167	0.353
95.85	0.914	0.497		95.85	-0.111	0.004			71.8875	1.055	0.488		71.8875	-0.131	0.351
95.9	0.844	0.511		95.9	-0.211	-0.002			71.925	1.028	0.513		71.925	-0.136	0.398
95.95	0.881	0.529		95.95	-0.156	0.018			71.9625	0.992	0.485		71.9625	-0.148	0.385
96	0.898	0.511		96	-0.234	-0.004			72	0.894	0.545		72	-0.178	0.379
96.05	1.006	0.498		96.05	-0.112	-0.005			72.0375	0.754	0.513		72.0375	-0.228	0.326
96.1	0.791	0.486		96.1	-0.129	-0.02			72.075	0.817	0.455		72.075	-0.241	0.373
96.15	0.858	0.536		96.15	-0.125	0.033			72.1125	0.763	0.511		72.1125	-0.272	0.382
96.2	0.86	0.55		96.2	-0.198	0.033			72.15	0.693	0.564		72.15	-0.236	0.433
96.25	0.735	0.586		96.25	-0.245	0.018			72.1875	0.645	0.499		72.1875	-0.257	0.349
96.3	0.725	0.567		96.3	-0.207	0.016			72.225	0.762	0.464		72.225	-0.254	0.37
96.35	0.771	0.598		96.35	-0.188	0.014			72.2625	0.846	0.574		72.2625	-0.203	0.372
96.4	0.859	0.59		96.4	-0.169	0.019			72.3	0.693	0.464		72.3	-0.295	0.338
96.45	0.95	0.645		96.45	-0.127	0.036			72.3375	0.6	0.528		72.3375	-0.329	0.366
96.5	0.843	0.594		96.5	-0.19	0.035			72.375	0.551	0.524		72.375	-0.39	0.296
96.55	0.926	0.529		96.55	-0.19	-0.03			72.4125	0.565	0.571		72.4125	-0.366	0.351
96.6	0.914	0.574		96.6	-0.21	-0.022			72.45	0.554	0.501		72.45	-0.406	0.249
96.65	0.77	0.514		96.65	-0.23	-0.043			72.4875	0.626	0.501		72.4875	-0.336	0.296
96.7	0.723	0.462		96.7	-0.205	-0.057			72.525	0.566	0.5		72.525	-0.458	0.351
96.75	0.657	0.526		96.75	-0.22	0.008			72.5625	0.653	0.565		72.5625	-0.331	0.343
96.8	0.688	0.514		96.8	-0.267	-0.027			72.6	0.552	0.653		72.6	-0.329	0.328
96.85	0.658	0.592		96.85	-0.25	-0.062			72.6375	0.603	0.652		72.6375	-0.299	0.346
96.9	0.687	0.497		96.9	-0.198	-0.019			72.675	0.609	0.673		72.675	-0.339	0.388
96.95	0.786	0.516		96.95	-0.209	-0.016			72.7125	0.603	0.628		72.7125	-0.322	0.401
97	0.715	0.499		97	-0.228	0.025			72.75	0.599	0.618		72.75	-0.291	0.362
97.05	0.762	0.47		97.05	-0.209	0.047			72.7875	0.697	0.619		72.7875	-0.294	0.387
97.1	0.62	0.537		97.1	-0.262	0.072			72.825	0.761	0.71		72.825	-0.222	0.402
97.15	0.623	0.499		97.15	-0.295	-0.009			72.8625	0.751	0.613		72.8625	-0.256	0.36
97.2	0.599	0.557		97.2	-0.301	0.083			72.9	0.71	0.767		72.9	-0.238	0.403
97.25	0.686	0.533		97.25	-0.26	0.085			72.9375	0.71	0.635		72.9375	-0.248	0.39
97.3	0.832	0.567		97.3	-0.13	0.067			72.975	0.695	0.705		72.975	-0.3	0.36
97.35	1.012	0.581		97.35	-0.159	0.066			73.0125	0.754	0.764		73.0125	-0.239	0.384
97.4	1.042	0.5		97.4	-0.132	0.081			73.05	0.83	0.77		73.05	-0.249	0.405
97.45	0.991	0.5		97.45	-0.203	0.025			73.0875	0.754	0.701		73.0875	-0.306	0.356
97.5	0.983	0.402		97.5	-0.098	-0.009			73.125	0.694	0.711		73.125	-0.225	0.332
97.55	0.999	0.493		97.55	-0.149	0.024			73.1625	0.718	0.717		73.1625	-0.321	0.407
97.6	1.02	0.592		97.6	-0.125	0.094			73.2	0.81	0.74		73.2	-0.293	0.352
97.65	1.064	0.482		97.65	-0.153	0.11			73.2375	0.657	0.704		73.2375	-0.379	0.359
97.7	1.035	0.503		97.7	-0.094	0.053			73.275	0.793	0.626		73.275	-0.288	0.382
97.75	0.96	0.494		97.75	-0.124	0.03			73.3125	0.585	0.637		73.3125	-0.351	0.407
97.8	0.963	0.508		97.8	-0.144	0.062			73.35	0.587	0.578		73.35	-0.37	0.348
97.85	0.967	0.483		97.85	-0.152	0.082			73.3875	0.61	0.5		73.3875	-0.409	0.316
97.9	0.911	0.509		97.9	-0.1	0.049			73.425	0.671	0.598		73.425	-0.331	0.396
97.95	0.893	0.483		97.95	-0.136	0.041			73.4625	0.627	0.614		73.4625	-0.37	0.411
98	0.926	0.53		98	-0.119	0.106			73.5	0.609	0.617		73.5	-0.402	0.395
98.05	0.935	0.518		98.05	-0.141	0.044			73.5375	0.606	0.621		73.5375	-0.429	0.385
98.1	1.017	0.561		98.1	-0.093	0.116			73.575	0.679	0.636		73.575	-0.382	0.429
98.15	0.965	0.558		98.15	-0.085	0.007			73.6125	0.63	0.606		73.6125	-0.365	0.352
98.2	0.967	0.588		98.2	-0.137	0.032			73.65	0.776	0.615		73.65	-0.306	0.342
98.25	0.984	0.525		98.25	-0.166	0.102			73.6875	0.724	0.514		73.6875	-0.353	0.34
98.3	1.19	0.505		98.3	-0.159	0.022			73.725	0.74	0.539		73.725	-0.258	0.325
98.35	0.941	0.562		98.35	-0.21	0.046			73.7625	0.831	0.425		73.7625	-0.242	0.246
98.4	1.088	0.562		98.4	-0.119	0.097			73.8	0.693	0.551		73.8	-0.3	0.342
98.45	0.822	0.525		98.45	-0.257	0.084			73.8375	0.704	0.544		73.8375	-0.322	0.333
98.5	0.886	0.529		98.5	-0.19	0.033			73.875	0.649	0.471		73.875	-0.344	0.309
98.55	0.826	0.573		98.55	-0.224	0.086			73.9125	0.655	0.457		73.9125	-0.357	0.27
98.6	0.919	0.548		98.6	-0.211	0.058			73.95	0.645	0.403		73.95	-0.37	0.223
98.65	0.906	0.509		98.65	-0.191	0.054			73.9875	0.633	0.557		73.9875	-0.349	0.331
98.7	0.865	0.529		98.7	-0.247	0.095			74.025	0.495	0.48		74.025	-0.478	0.278
98.75	0.82	0.488		98.75	-0.207	0.093			74.0625	0.529	0.452		74.0625	-0.49	0.257
98.8	0.766	0.485		98.8	-0.187	0.142			74.1	0.519	0.553		74.1	-0.388	0.247
98.85	0.837	0.455		98.85	-0.183	0.054			74.1375	0.526	0.549		74.1375	-0.314	0.271
98.9	0.851	0.532		98.9	-0.15	0.134			74.175	0.516	0.436		74.175	-0.419	0.267
98.95	0.728	0.541		98.95	-0.25	0.148			74.2125	0.393	0.441		74.2125	-0.434	0.24
99	0.781	0.529		99	-0.22	0.12			74.25	0.507	0.424		74.25	-0.345	0.252
99.05	0.839	0.468		99.05	-0.26	0.115			74.2875	0.553	0.513		74.2875	-0.305	0.283
99.1	0.732	0.55		99.1	-0.288	0.118			74.325	0.565	0.459		74.325	-0.297	0.294
99.15	0.79	0.55		99.15	-0.235	0.138			74.3625	0.56	0.465		74.3625	-0.27	0.24
99.2	0.806	0.667		99.2	-0.231	0.134			74.4	0.677	0.549		74.4	-0.312	0.305
99.25	0.855	0.634		99.25	-0.176	0.068			74.4375	0.603	0.51		74.4375	-0.239	0.217
99.3	0.769	0.615		99.3	-0.289	0.041			74.475	0.66	0.498		74.475	-0.202	0.262
99.35	0.931	0.559		99.35	-0.239	0.066			74.5125	0.621	0.487		74.5125	-0.145	0.249
99.4	1.001	0.533		99.4	-0.111	0.084			74.55	0.665	0.489		74.55	-0.184	0.266
99.45	0.903	0.556		99.45	-0.175	0.035			74.5875	0.778	0.581		74.5875	-0.004	0.28
99.5	0.878	0.573		99.5	-0.146	0.065			74.625	0.66	0.525		74.625	-0.028	0.29
99.55	0.949	0.495		99.55	-0.052	0.022			74.6625	0.703	0.499		74.6625	-0.082	0.268
99.6	1.052	0.512		99.6	-0.115	0.063			74.7	0.759	0.479		74.7	-0.053	0.238
99.65	1.004	0.51		99.65	-0.132	0.06			74.7375	0.718	0.517		74.7375	-0.056	0.261
99.7	0.852	0.514		99.7	-0.132	0.035			74.775	0.667	0.517		74.775	-0.041	0.253
99.75	0.925	0.516		99.75	-0.164	0.077			74.8125	0.679	0.494		74.8125	-0.117	0.253
99.8	0.976	0.518		99.8	-0.068	0.071			74.85	0.798	0.418		74.85	-0.071	0.261
99.85	0.928	0.504		99.85	-0.148	0.078			74.8875	0.903	0.439		74.8875	-0.032	0.238
[truncated: 24,670 more rows]

## Sheet: Fig. 3d
Time (s)	buffer	Ca2+	Ca2+ + sChol	sChol
1	0.842964	1.09796	1.11481	1.11856
2	0.84268	1.13223	1.12586	1.12182
3	0.831854	1.10575	1.12055	1.12005
4	0.844166	1.12232	1.16982	1.12692
5	0.839637	1.1025	1.11573	1.12224
6	0.850676	1.11474	1.11984	1.12918
7	0.837585	1.08211	1.12451	1.11432
8	0.844449	1.08692	1.12756	1.14221
9	0.84169	1.11679	1.10894	1.12855
10	0.825061	1.11488	1.12423	1.0923
11	0.829448	1.1226	1.11856	1.10334
12	0.865324	1.12869	1.13718	1.11085
13	0.838081	1.10448	1.13548	1.13046
14	0.825132	1.09839	1.13591	1.10979
15	0.824778	1.10717	1.1444	1.13435
16	0.861291	1.11743	1.12472	1.14079
17	0.82768	1.10455	1.10879	1.086
18	0.843317	1.11156	1.13449	1.11481
19	0.850252	1.11601	1.13102	1.12614
20	0.840062	1.06611	1.14447	1.11318
21	0.82768	1.11616	1.11637	1.12671
22	0.854851	1.11269	1.1054	1.12324
23	0.84261	1.14787	1.12593	1.09881
24	0.839425	1.10802	1.11219	1.11092
25	0.87148	1.13024	1.14193	1.12982
26	0.854356	1.10547	1.1352	1.12451
27	0.840203	1.11368	1.11991	1.11035
28	0.848624	1.13563	1.1197	1.14058
29	0.861291	1.13109	1.12833	1.13371
30	0.833906	1.14582	1.14419	1.13315
31	0.850181	1.09173	1.12734	1.09464
32	0.847421	1.10519	1.15276	1.11913
33	0.865465	1.14539	1.13931	1.12331
34	0.861361	1.14426	1.16791	1.10731
35	0.824495	1.11021	1.12217	1.12175
36	0.839779	1.10441	1.13308	1.10702
37	0.860229	1.10582	1.11304	1.10228
38	0.826123	1.12465	1.14922	1.10986
39	0.861786	1.09973	1.13109	1.1277
40	0.836949	1.1197	1.12678	1.12055
41	0.847068	1.10901	1.12649	1.10986
42	0.849615	1.11835	1.12593	1.13796
43	0.822585	1.10547	1.14362	1.10285
44	0.847351	1.11679	1.14164	1.14214
45	0.855913	1.13647	1.13711	1.11226
46	0.863343	1.13067	1.11821	1.10738
47	0.871268	1.14858	1.15085	1.12281
48	0.853861	1.13308	1.13265	1.11255
49	0.860512	1.14094	1.17152	1.14412
50	0.860583	1.13577	1.12309	1.12069
51	0.864121	1.10002	1.17109	1.0998
52	0.857682	1.11856	1.11149	1.14518
53	0.89554	1.13754	1.14681	1.13102
54	0.827114	1.14674	1.15842	1.1335
55	0.853932	1.14894	1.14044	1.10688
56	0.848129	1.12147	1.1495	1.13449
57	0.85662	1.1381	1.11786	1.09421
58	0.87608	1.13364	1.1621	1.11977
59	0.862493	1.11205	1.12196	1.13683
60	0.875585	1.13683	1.1095	1.12692
61	0.844944	2.9162	2.67721	1.12316
62	0.859522	3.17304	3.09904	1.12147
63	0.857823	3.15067	3.15323	1.11998
64	0.871976	3.14748	3.08086	1.12805
65	0.857116	3.15557	3.17035	1.12883
66	0.871126	3.16253	3.07724	1.12189
67	0.852657	3.12837	3.09925	1.14193
68	0.842468	3.13562	3.0886	1.14801
69	0.870702	3.18334	3.12319	1.0998
70	0.853082	3.10778	3.11111	1.1364
71	0.848695	3.1327	3.0144	1.13357
72	0.873321	3.13462	3.06602	1.11042
73	0.845723	3.09095	3.106	1.11396
74	0.870136	3.0646	3.08469	1.14702
75	0.866952	3.10323	3.11822	1.12975
76	0.871197	3.11829	3.1016	1.13796
77	0.861361	3.11616	3.05487	1.12097
78	0.860654	3.08654	3.09343	1.15601
79	0.867942	3.119	3.06993	1.14023
80	0.88443	3.08881	3.10231	1.13414
81	0.857398	3.11999	3.08008	1.12522
82	0.861998	3.09663	3.04102	1.11368
83	0.852304	3.09393	3.09592	1.12939
84	0.86122	3.14059	3.06644	1.11304
85	0.851101	3.11807	3.11133	1.13322
86	0.86674	3.09741	3.08164	1.12401
87	0.877849	3.10898	3.10991	1.10271
88	0.872401	3.09435	3.02689	1.12111
89	0.884501	3.11374	3.06886	1.13393
90	0.874382	3.07071	3.04692	1.14469
91	0.860017	3.09279	3.06559	1.11665
92	0.857752	3.12027	3.09975	1.12387
93	0.862493	3.10096	3.09009	1.15162
94	0.867518	3.10373	3.07852	1.12734
95	0.849332	3.06197	3.06666	1.11743
96	0.885067	3.06261	3.0428	1.11715
97	0.888251	3.06069	3.08335	1.10695
98	0.871692	3.11424	3.07745	1.13343
99	0.857752	3.09307	3.0651	1.12968
100	0.863767	3.08136	3.02746	1.10618
101	0.86589	3.04457	3.06609	1.09372
102	0.852516	3.06055	3.06581	1.10363
103	0.873321	3.11346	3.06666	1.14051
104	0.860512	3.11509	3.07816	1.11722
105	0.853648	3.09585	3.06076	1.13577
106	0.871976	3.05409	3.11957	1.11007
107	0.861715	3.05792	3.05927	1.10823
108	0.870348	3.08548	3.03421	1.11502
109	0.884147	3.08732	3.07461	1.13251
110	0.854214	3.10323	3.08669	1.13442
111	0.840346	3.08036	3.08654	1.10717
112	0.874735	3.08697	3.08335	1.14094
113	0.860512	3.07035	3.06148	1.11545
114	0.84636	3.12965	3.04195	1.14405
115	0.863413	3.08285	3.09322	1.13272
116	0.878627	3.08867	3.07731	1.14228
117	0.861361	3.1033	3.03392	1.10235
118	0.892568	3.05146	3.04109	1.13456
119	0.870206	3.11722	3.04876	1.12288
120	0.870844	3.08576	3.03179	1.10476
121	1.19042	3.14471	3.97749	1.49288
122	1.40477	3.07475	4.38525	1.73504
123	1.44301	3.08988	4.42304	1.76962
124	1.44585	3.07078	4.41721	1.81306
125	1.47956	3.08626	4.47137	1.78067
126	1.47411	3.11758	4.48916	1.85246
127	1.47836	3.11232	4.53087	1.81405
128	1.49019	3.1163	4.5419	1.80838
129	1.50669	3.15564	4.58974	1.84502
130	1.4887	3.09535	4.57806	1.84013
131	1.50832	3.10621	4.63316	1.848
132	1.5069	3.1016	4.60547	1.84261
133	1.50195	3.07972	4.65594	1.8519
134	1.54303	3.08391	4.6674	1.85821
135	1.53956	3.04067	4.66363	1.82631
136	1.52178	3.08746	4.71361	1.90328
137	1.53588	3.05572	4.71802	1.91321
138	1.52327	3.04812	4.7742	1.88875
139	1.55352	3.08981	4.7747	1.86926
140	1.53651	3.06787	4.83245	1.88422
141	1.57548	3.10238	4.82334	1.87529
142	1.5662	3.09549	4.82583	1.93114
143	1.54133	3.0989	4.87205	1.88578
144	1.58292	3.08462	4.89277	1.92008
145	1.59921	3.09528	4.90267	1.93525
146	1.58943	3.0994	4.92846	1.9585
147	1.59772	3.06602	4.97027	1.99012
148	1.57718	3.08221	4.98067	1.9344
149	1.56301	3.07795	5.03865	1.90909
150	1.57328	3.06659	5.0685	1.95659
151	1.54834	3.07248	5.07926	1.93291
152	1.59475	3.10685	5.07804	1.93837
153	1.58802	3.06304	5.08424	1.92915
154	1.59411	3.03918	5.11438	1.95609
155	1.59269	3.09911	5.17102	1.98303
156	1.58483	3.13057	5.13639	1.95127
157	1.58823	3.09045	5.12478	1.98274
158	1.6075	3.0886	5.2318	1.9624
159	1.57448	3.13327	5.17758	1.94206
160	1.62443	3.09897	5.20244	1.96176
161	1.57966	3.06978	5.24221	1.95893
162	1.58936	3.11218	5.32266	1.99005
163	1.61331	3.08881	5.28838	1.99628
164	1.59744	3.14066	5.32045	2.0116
165	1.60289	3.11992	5.33798	1.99317
166	1.59829	3.10934	5.31333	1.98019
167	1.6296	3.08704	5.429	1.99699
168	1.5533	3.08761	5.43606	1.99976
169	1.67098	3.07312	5.4099	1.97161
170	1.61387	3.13299	5.44005	2.034
171	1.59475	3.06254	5.46842	1.99827
172	1.62939	3.06311	5.55675	1.99636
173	1.60552	3.14343	5.57964	1.99097
174	1.60162	3.1006	5.52774	2.00033
175	1.60877	3.08122	5.56324	2.03662
176	1.61026	3.07518	5.57301	2.02344
177	1.62478	3.12759	5.60131	1.99827
178	1.60757	3.11815	5.61921	2.02131
179	1.6126	3.11843	5.64488	2.02989
180	1.62259	3.08661	5.70407	2.02776
181	1.59836	3.07248	5.72289	2.00585
182	1.633	3.05672	5.76825	2.00132
183	1.6454	3.10877	5.72589	2.00153
184	1.63067	3.05523	5.69337	2.04293
185	1.65079	3.08072	5.81055	2.01344
186	1.63966	3.07909	5.80306	2.04946
187	1.63818	3.10962	5.78316	2.03159
188	1.63619	3.13213	5.87374	2.0228
189	1.66269	3.10529	5.81482	2.04378
190	1.61451	3.12738	5.93345	2.03421
191	1.62641	3.12574	5.91932	2.0289
192	1.6629	3.07816	5.9592	2.0328
193	1.63315	3.06595	5.97469	2.05952
194	1.64399	3.09073	5.99131	2.04201
195	1.6301	3.08803	6.00372	2.02712
196	1.65426	3.06829	5.9617	2.00054
197	1.62224	3.11815	6.01228	2.03747
198	1.62734	3.11012	6.072	2.0564
199	1.66496	3.11829	6.07143	2.02195
200	1.62415	3.07049	6.09762	2.03974
201	1.64533	3.1065	6.08792	2.0469
202	1.66482	3.06474	6.08128	2.05661
203	1.65128	3.1055	6.14315	2.06441
204	1.65872	3.08413	6.10847	2.08845
205	1.62521	3.12269	6.24178	2.06846
206	1.65603	3.11033	6.16641	2.08987
207	1.68168	3.08455	6.2365	2.04555
208	1.66142	3.08974	6.24399	2.07959
209	1.6736	3.10763	6.29281	2.03783
210	1.64441	3.18079	6.28004	2.062
211	1.67382	3.0739	6.34899	2.06853
212	1.66985	3.03023	6.33165	2.06158
213	1.66156	3.11339	6.29224	2.05853
214	1.64186	3.11048	6.37733	2.08093
215	1.6464	3.06325	6.33864	2.05569
216	1.67013	3.13178	6.40289	2.07044
217	1.69195	3.09606	6.40303	2.08377
218	1.65383	3.10699	6.4523	2.06406
219	1.6515	3.15181	6.36206	2.08448
220	1.67651	3.10131	6.44587	2.05619
221	1.6719	3.11637	6.48728	2.07328
222	1.6792	3.10423	6.5217	2.04031
223	1.6904	3.12532	6.44716	2.09944
224	1.66595	3.19513	6.52998	2.05016
225	1.67523	3.09428	6.50949	2.08136
226	1.6566	3.17446	6.57411	2.12667
227	1.64037	3.10408	6.57954	2.08802
228	1.66049	3.10856	6.58654	2.0983
229	1.6814	3.04997	6.53919	2.09228
230	1.68884	3.11985	6.56704	2.07789
231	1.6532	3.10543	6.59068	2.09618
232	1.67764	3.11296	6.63389	2.09597
233	1.71031	3.15039	6.61553	2.10518
234	1.70705	3.09961	6.61111	2.06066
235	1.68175	3.0891	6.61367	2.07696
236	1.67431	3.09698	6.6576	2.05272
237	1.65809	3.12695	6.75174	2.12376
238	1.68522	3.08534	6.71202	2.063
239	1.67374	3.14641	6.73595	2.08391
240	1.69911	3.09073	6.75845	2.08377
241	1.6814	3.06737	6.75359	2.14177
242	1.65738	3.09755	6.78517	2.07647
243	1.70145	3.14954	6.71538	2.11362
244	1.7215	3.1315	6.79667	2.09058
245	1.71236	3.14108	6.78038	2.111
246	1.67998	3.07944	6.8076	2.07987
247	1.71165	3.11495	6.82303	2.10405
248	1.70896	3.11559	6.82339	2.12135
249	1.7045	3.10202	6.86904	2.0966
250	1.72547	3.10877	6.86225	2.14397
251	1.6933	3.1278	6.81003	2.13248
252	1.68352	3.07546	6.83782	2.11121
253	1.69649	3.12972	6.91069	2.091
254	1.67509	3.12787	6.85775	2.09192
255	1.71045	3.17247	6.92877	2.12737
256	1.68742	3.13547	6.91527	2.11298
257	1.6911	3.09251	6.98551	2.1339
258	1.69096	3.07625	6.90834	2.10114
259	1.7069	3.09947	6.85461	2.10915
260	1.713	3.09769	6.91298	2.10079
261	1.69337	3.10295	7.03503	2.12369
262	1.70308	3.12688	7.01988	2.14482
263	1.69947	3.09862	6.97843	2.12823
264	1.68621	3.13938	7.02338	2.12688
265	1.72462	3.09968	7.01695	2.11738
266	1.72228	3.11537	7.02974	2.14376
267	1.74404	3.155	7.0261	2.1551
268	1.70131	3.13973	7.0261	2.13404
269	1.68898	3.09102	7.0827	2.13354
270	1.7142	3.09684	7.0932	2.16084
271	1.70372	3.12496	7.11865	2.15815
272	1.69613	3.11069	7.10278	2.15368
273	1.70669	3.08271	7.10185	2.1344
274	1.70039	3.11935	7.09556	2.08774
275	1.72674	3.13043	7.12186	2.13049
276	1.6945	3.11559	7.19584	2.16269
277	1.73312	3.12148	7.1724	2.09923
278	1.72051	3.14563	7.10564	2.11958
279	1.69422	3.1648	7.18326	2.14149
280	1.73411	3.11701	7.14352	2.13844
281	1.75112	3.11431	7.1749	2.15198
282	1.70839	3.10067	7.19949	2.14028
283	1.71845	3.1126	7.17369	2.12121
284	1.70315	3.1011	7.18962	2.13177
285	1.71059	3.08455	7.27076	2.1417
286	1.72795	3.10742	7.17161	2.14262
287	1.6894	3.06644	7.27298	2.12702
288	1.69968	3.10799	7.23731	2.11823
289	1.71378	3.12155	7.20993	2.18318
290	1.72845	3.11523	7.29457	2.13291
291	1.71675	3.12503	7.21164	2.14709
292	1.70287	3.13895	7.20371	2.14071
293	1.72023	3.10209	7.33075	2.12333
294	1.74439	3.13576	7.24817	2.11844
295	1.69139	3.07674	7.21336	2.13269
296	1.75431	3.11147	7.37822	2.12652
297	1.76232	3.14783	7.2491	2.17098
298	1.72009	3.09095	7.28942	2.15127
299	1.71598	3.12901	7.29357	2.13596
300	1.73851	3.1354	7.33912	2.18928
301	1.70443	3.12766	7.34204	2.13482
302	1.73957	3.13292	7.35749	2.1668
303	1.72724	3.12894	7.30808	2.15709
304	1.72561	3.16005	7.37851	2.1663
305	1.72037	3.09677	7.3567	2.13638
306	1.71605	3.1185	7.37308	2.14631
307	1.73454	3.14172	7.41269	2.14014
308	1.68621	3.14662	7.32388	2.18098
309	1.72051	3.16566	7.40082	2.1378
310	1.74978	3.09854	7.36793	2.13418
311	1.73362	3.11289	7.42056	2.18006
312	1.71732	3.10146	7.38559	2.1595
313	1.73341	3.13043	7.35363	2.19566
314	1.76459	3.11815	7.39818	2.16311
315	1.74942	3.10621	7.38509	2.13305
316	1.74297	3.09244	7.35777	2.16602
317	1.75991	3.17148	7.41591	2.16602
318	1.73787	3.15969	7.49843	2.12872
319	1.75488	3.16431	7.44022	2.14985
320	1.72051	3.13341	7.37994	2.14602
321	1.71016	3.09258	7.42163	2.1707
322	1.74567	3.11665	7.495	2.19041
323	1.71732	3.14542	7.47111	2.17382
324	1.71016	3.144	7.4729	2.1846
325	1.74751	3.09904	7.46539	2.17808
326	1.71739	3.16431	7.51403	2.17332
327	1.71357	3.06936	7.50701	2.15446
328	1.74411	3.11601	7.4739	2.16595
329	1.72653	3.10415	7.53362	2.16325
330	1.75098	3.11211	7.5206	2.15156
331	1.7198	3.12993	7.55307	2.16127
332	1.74517	3.1011	7.47362	2.16786
333	1.76402	3.12205	7.45095	2.14794
334	1.72044	3.11353	7.52318	2.18063
335	1.70804	3.13711	7.53269	2.16935
336	1.71541	3.1033	7.55229	2.14532
337	1.73553	3.09563	7.50215	2.19545
338	1.72625	3.10827	7.55679	2.15716
339	1.76026	3.13739	7.50222	2.17212
340	1.72235	3.09663	7.50837	2.17935
341	1.74744	3.14343	7.5432	2.18013
342	1.72561	3.09414	7.52239	2.16716
343	1.72164	3.07774	7.52704	2.16127
344	1.7232	3.08597	7.51417	2.16744
345	1.76508	3.13263	7.50887	2.17063
346	1.73837	3.12965	7.50966	2.16942
347	1.7176	3.10423	7.53169	2.16581
348	1.77486	3.11793	7.62167	2.17864
349	1.75587	3.11424	7.5952	2.1802
350	1.73206	3.1251	7.5794	2.20282
351	1.74921	3.10991	7.5721	2.18885
352	1.7772	3.13768	7.56916	2.14943
353	1.74191	3.10643	7.60457	2.15815
354	1.75396	3.11644	7.55758	2.17602
355	1.74673	3.08278	7.56945	2.16708
356	1.75757	3.10593	7.58855	2.17269
357	1.72575	3.13583	7.6191	2.19963
358	1.76033	3.13199	7.6163	2.18396
359	1.75785	3.17354	7.63232	2.15737
360	1.74177	3.13199	7.62382	2.20963
361	1.75197	3.11651	7.652	2.19467
362	1.77812	3.12979	7.61566	2.18595
363	1.74786	3.13	7.59148	2.14851
364	1.71583	3.12731	7.59985	2.22495
365	1.75941	3.13995	7.69084	2.18346
366	1.73341	3.12553	7.65286	2.21126
367	1.73822	3.11871	7.59906	2.20438
368	1.75707	3.16956	7.60572	2.17446
369	1.80725	3.15323	7.63512	2.18644
370	1.76069	3.12418	7.60829	2.21176
371	1.73794	3.14428	7.66867	2.20261
372	1.73709	3.1359	7.70422	2.20382
373	1.73936	3.12439	7.66487	2.2136
374	1.7575	3.13796	7.61845	2.17198
375	1.73567	3.14087	7.65408	2.17205
376	1.74829	3.11786	7.6927	2.17673
377	1.74786	3.12503	7.64184	2.19984
378	1.77585	3.16871	7.59041	2.21204
379	1.74687	3.18661	7.63054	2.21566
380	1.73057	3.12113	7.70536	2.19928
381	1.74772	3.13462	7.69657	2.22459
382	1.74956	3.13924	7.65271	2.17552
383	1.78507	3.09442	7.68633	2.23509
384	1.75452	3.1141	7.67117	2.19573
385	1.76026	3.14627	7.70966	2.21282
386	1.72561	3.12986	7.60686	2.21211
387	1.77911	3.11048	7.68168	2.2063
388	1.77514	3.10955	7.68591	2.19857
389	1.74262	3.12383	7.66952	2.22757
390	1.72235	3.07695	7.74701	2.1929
391	1.78386	3.11836	7.70014	2.23147
392	1.76572	3.12539	7.67997	2.21013
393	1.74375	3.15358	7.67382	2.24041
394	1.77075	3.15351	7.69221	2.17545
395	1.74744	3.10423	7.72668	2.22147
396	1.73298	3.1288	7.77219	2.22218
397	1.73397	3.12461	7.73327	2.18375
398	1.73589	3.09805	7.67246	2.22892
399	1.74985	3.12645	7.74858	2.21027
400	1.77748	3.20138	7.65829	2.22204
401	1.74857	3.1565	7.66974	2.21523
402	1.72795	3.09854	7.81047	2.19836
403	1.75856	3.12049	7.7855	2.21573
404	1.77295	3.12589	7.78292	2.2007
405	1.73164	3.10991	7.65186	2.22169
406	1.80576	3.14961	7.72668	2.26871
407	1.76551	3.13647	7.72075	2.23006
408	1.78244	3.13824	7.74843	2.20452
409	1.74722	3.14598	7.73248	2.22495
410	1.74255	3.11388	7.80875	2.18836
411	1.75169	3.11914	7.70007	2.20481
412	1.7429	3.07816	7.73606	2.20658
413	1.73964	3.10685	7.69528	2.19935
414	1.76473	3.118	7.76625	2.2202
415	1.81001	3.11104	7.69349	2.20112
416	1.78315	3.0766	7.67231	2.24651
417	1.78896	3.1055	7.75816	2.24537
418	1.75325	3.12042	7.71846	2.20977
419	1.76615	3.10167	7.63834	2.19779
420	1.75119	3.1202	7.69091	2.1907
421	1.76515	3.18192	7.7083	2.198
422	1.78797	3.13228	7.74522	2.22225
423	1.7424	3.16033	7.73527	2.18573
424	1.75431	3.12503	7.75759	2.21658
425	1.75665	3.16963	7.82564	2.21112
426	1.76643	3.12866	7.76682	2.20928
427	1.78315	3.14023	7.74514	2.21233
428	1.77493	3.12944	7.69578	2.23381
429	1.7434	3.12936	7.77433	2.2068
430	1.767	3.11118	7.76311	2.19871
431	1.75261	3.13313	7.743	2.25615
432	1.76997	3.11026	7.76082	2.20318
433	1.75658	3.118	7.79952	2.20757
434	1.77599	3.13697	7.79022	2.23431
435	1.78266	3.15415	7.78929	2.2214
436	1.81894	3.15294	7.81827	2.21148
437	1.73575	3.08434	7.80145	2.24069
438	1.75814	3.12312	7.83694	2.25551
439	1.78081	3.13533	7.82235	2.26509
440	1.77295	3.17276	7.77498	2.24991
441	1.7694	3.11523	7.78221	2.23176
442	1.76544	3.12219	7.81991	2.20722
443	1.79782	3.15238	7.7988	2.22686
444	1.77125	3.13647	7.78314	2.24537
445	1.76714	3.16821	7.72061	2.22615
446	1.76459	3.12873	7.78028	2.22176
447	1.7507	3.10032	7.75266	2.21467
448	1.79825	3.1016	7.77369	2.24693
449	1.73376	3.10572	7.82678	2.2397
450	1.74673	3.19194	7.8602	2.23332
451	1.74113	3.1212	7.80654	2.21609
452	1.7631	3.1479	7.7561	2.23105
453	1.7604	3.16068	7.77462	2.23083
454	1.78932	3.11985	7.82471	2.23601
455	1.78762	3.15848	7.76539	2.24346
456	1.77139	3.12063	7.77984	2.23495
457	1.75509	3.13881	7.74822	2.24346
458	1.81093	3.12049	7.77662	2.24991
459	1.76537	3.12908	7.79015	2.23821
460	1.78414	3.14165	7.81469	2.25523
461	1.77323	3.1212	7.77004	2.21701
462	1.76678	3.14371	7.82785	2.21084
463	1.75608	3.15053	7.79745	2.23864
464	1.74531	3.15408	7.86507	2.25268
465	1.75991	3.11332	7.74007	2.26608
466	1.78492	3.13	7.81126	2.25466
467	1.7794	3.10792	7.80074	2.22452
468	1.75962	3.1403	7.8265	2.24474
469	1.79322	3.14222	7.75566	2.20587
470	1.77585	3.15003	7.79895	2.24559
471	1.78315	3.12532	7.77062	2.27403
472	1.77096	3.12525	7.79594	2.26154
473	1.78542	3.10763	7.85133	2.24296
474	1.77862	3.16068	7.79473	2.20736
475	1.74744	3.17141	7.83552	2.25793
476	1.79166	3.09592	7.85605	2.24828
477	1.77876	3.09741	7.89813	2.24459
478	1.78407	3.18398	7.81877	2.28147
479	1.77649	3.10472	7.81269	2.22233
480	1.80548	3.16644	7.78593	2.27786
481	1.76062	3.04969	7.81097	2.26722
482	1.79966	3.1256	7.81576	2.25771
483	1.79874	3.06502	7.81398	2.24601
484	1.77656	3.16054	7.82714	2.27608
485	1.81582	3.19677	7.75373	2.27764
486	1.77543	3.18349	7.85211	2.24544
487	1.83106	3.11573	7.83007	2.27466
488	1.79194	3.0945	7.80517	2.25722
489	1.76168	3.18391	7.84467	2.28424
490	1.79222	3.1364	7.82099	2.24778
491	1.75899	3.18377	7.85412	2.27403
492	1.79293	3.13008	7.77154	2.24332
493	1.79577	3.11594	7.84618	2.27048
494	1.77359	3.1234	7.84339	2.24466
495	1.78556	3.12709	7.8207	2.25041
496	1.81448	3.13015	7.8222	2.24012
497	1.79081	3.1033	7.83144	2.26885
498	1.76827	3.1587	7.76525	2.24899
499	1.74744	3.14286	7.76947	2.25332
500	1.75176	3.10117	7.86807	2.22438
501	1.79981	3.16402	7.80196	2.23807
502	1.78719	3.15465	7.89484	2.27622
503	1.78379	3.13483	7.8398	2.27481
504	1.76317	3.19314	7.89162	2.25587
505	1.78492	3.11204	7.786	2.26303
506	1.75821	3.1126	7.85404	2.24069
507	1.78833	3.15394	7.82872	2.27949
508	1.79364	3.14314	7.82414	2.26793
509	1.77047	3.14442	7.82764	2.24317
510	1.80264	3.15685	7.87802	2.2502
511	1.8076	3.13185	7.90407	2.24275
512	1.77692	3.15685	7.83773	2.28417
513	1.76395	3.12951	7.81605	2.23998
514	1.78677	3.19421	7.85562	2.25005
515	1.79995	3.15777	7.87272	2.2575
516	1.78379	3.15536	7.85705	2.28254
517	1.76274	3.08612	7.80918	2.29544
518	1.80066	3.13064	7.79244	2.30176
519	1.79981	3.16125	7.86392	2.27098
520	1.78946	3.14748	7.81698	2.25935
521	1.80526	3.15174	7.87136	2.2475
522	1.80703	3.1239	7.85877	2.23878
523	1.76799	3.12063	7.87759	2.22459
524	1.78372	3.14812	7.84474	2.29417
525	1.79966	3.18249	7.8796	2.248
526	1.79102	3.10671	7.80396	2.2531
527	1.79633	3.20032	7.84023	2.25622
528	1.78748	3.14357	7.87051	2.23176
529	1.78485	3.093	7.89354	2.277
530	1.80654	3.13796	7.83201	2.24169
531	1.82085	3.16992	7.83322	2.30452
532	1.80413	3.14492	7.9158	2.32424
533	1.78535	3.17596	7.87559	2.3002
534	1.80002	3.17162	7.85891	2.31105
535	1.78521	3.12979	7.89791	2.28424
536	1.79853	3.15408	7.88825	2.28934
537	1.78287	3.13874	7.87437	2.30452
538	1.79938	3.12596	7.89169	2.26481
539	1.7648	3.10153	7.82829	2.26218
540	1.78081	3.11992	7.81111	2.27523
541	1.79123	3.1462	7.83744	2.29005
542	1.80824	3.18029	7.84804	2.27842
543	1.79655	3.17276	7.84861	2.25403
544	1.77231	3.11055	7.89977	2.2592
545	1.81058	3.12596	7.84396	2.32289
546	1.80243	3.11807	7.82872	2.28594
547	1.82312	3.15785	7.82249	2.278
548	1.79959	3.15735	7.84288	2.30289
549	1.78705	3.13299	7.92375	2.26963
550	1.78492	3.19947	7.82721	2.23459
551	1.80633	3.14449	7.86664	2.27651
552	1.75183	3.16772	7.90578	2.30027
553	1.77472	3.10387	7.85719	2.29566
554	1.78662	3.16232	7.82636	2.2702
555	1.73985	3.16267	7.85848	2.27622
556	1.78896	3.13377	7.78779	2.26211
557	1.79329	3.17027	7.8788	2.31729
558	1.78471	3.14044	7.871	2.31679
559	1.78074	3.10032	7.83902	2.31431
560	1.74999	3.12404	7.78657	2.27495
561	1.81745	3.0908	7.84446	2.30601
562	1.7524	3.12177	7.87301	2.30197
563	1.82234	3.13789	7.8187	2.31183
564	1.75927	3.17709	7.77763	2.27523
565	1.82043	3.18668	7.88338	2.33594
566	1.7879	3.14499	7.86693	2.28396
567	1.78273	3.10259	7.9211	2.29566
568	1.76161	3.20834	7.81269	2.30516
569	1.76884	3.15344	7.84746	2.26573
570	1.81526	3.15543	7.86406	2.24388
571	1.7784	3.1577	7.80782	2.30651
572	1.7874	3.12461	7.83494	2.27474
573	1.77295	3.20976	7.81476	2.27367
574	1.79775	3.15231	7.80432	2.29814
575	1.79357	3.12794	7.85813	2.29899
576	1.80321	3.13853	7.87702	2.26622
577	1.75594	3.17922	7.85276	2.31481
578	1.78478	3.15174	7.93305	2.29176
579	1.7891	3.17659	7.90386	2.29254
580	1.78457	3.14208	7.87086	2.30105
581	1.81511	3.15294	7.80124	2.29587
582	1.80498	3.14584	7.86406	2.29835
583	1.79236	3.17972	7.89011	2.31396
584	1.82029	3.17702	7.8114	2.32133
585	1.77777	3.17091	7.79379	2.33914
586	1.7665	3.17404	7.81419	2.31488
587	1.79364	3.16445	7.88839	2.30658
588	1.82355	3.16225	7.87938	2.26615
589	1.80831	3.1626	7.82449	2.29119
590	1.79754	3.14797	7.82943	2.33446
591	1.77968	3.11566	7.82055	2.32665
592	1.81426	3.14236	7.88303	2.32261
593	1.82199	3.16765	7.89362	2.3014
594	1.78981	3.12986	7.90829	2.31715
595	1.77408	3.14059	7.86635	2.29381
596	1.80611	3.14975	7.84618	2.30438
597	1.80937	3.18945	7.84918	2.32495
598	1.8064	3.17887	7.84417	2.3031
599	1.81781	3.1788	7.80496	2.31076
600	1.76168	3.1565	7.88303	2.32233
601	1.79265	3.1707	7.84503	2.3197
602	1.81604	3.15436	7.78414	2.31154
603	1.80144	3.1381	7.86435	2.29041
604	1.77869	3.16473	7.83831	2.36247
605	1.80172	3.12141	7.90729	2.33374
606	1.82822	3.14471	7.84346	2.32566
607	1.78896	3.20657	7.84317	2.31793
608	1.7738	3.12503	7.85834	2.33197
609	1.77607	3.14875	7.87873	2.29998
610	1.80484	3.09592	7.79852	2.34389
611	1.80725	3.11424	7.83881	2.32963
612	1.76607	3.14314	7.91795	2.30133
613	1.82496	3.1609	7.84975	2.32261
614	1.80916	3.19449	7.82678	2.30374
615	1.77465	3.11232	7.86328	2.32098
616	1.78067	3.16679	7.87344	2.34027
617	1.80774	3.13526	7.85147	2.30098
618	1.78365	3.16509	7.83616	2.36219
619	1.80611	3.15337	7.85719	2.32325
620	1.75736	3.13164	7.87859	2.29162
621	1.78414	3.14464	7.85061	2.33339
622	1.78755	3.17077	7.84446	2.31701
623	1.80569	3.16068	7.79917	2.31211
624	1.81058	3.14279	7.85018	2.32459
625	1.80682	3.13952	7.83838	2.30708
626	1.80824	3.17262	7.85061	2.31665
627	1.83368	3.10288	7.83973	2.31793
628	1.77125	3.15358	7.84503	2.31091
629	1.7918	3.16864	7.88381	2.3719
630	1.79357	3.14321	7.87623	2.34644
631	1.83638	3.1261	7.88246	2.30764
632	1.81093	3.13753	7.82041	2.32843
633	1.78018	3.15877	7.85527	2.34041
634	1.78939	3.16871	7.87637	2.36332
635	1.79506	3.15401	7.90729	2.36488
636	1.80973	3.1413	7.88518	2.29417
637	1.81859	3.20877	7.93219	2.3385
638	1.79244	3.13427	7.85891	2.36836
639	1.84063	3.16757	7.85548	2.35389
640	1.77727	3.1501	7.88009	2.32594
641	1.80654	3.13384	7.88203	2.37027
642	1.77685	3.13874	7.83973	2.31311
643	1.81859	3.09371	7.94085	2.30807
644	1.80484	3.14392	7.81927	2.35708
645	1.82801	3.18512	7.85412	2.30566
646	1.83234	3.1342	7.86843	2.3192
647	1.80937	3.17375	7.89305	2.32516
648	1.80505	3.12212	7.84224	2.35034
649	1.81249	3.14407	7.78829	2.34162
650	1.81745	3.11552	7.85877	2.34155
651	1.79534	3.14407	7.84202	2.35126
652	1.83333	3.18256	7.83888	2.34169
653	1.80824	3.13924	7.94171	2.34502
654	1.81625	3.17105	7.82407	2.37127
655	1.82709	3.14201	7.88489	2.32488
656	1.80434	3.1854	7.82027	2.34665
657	1.79222	3.15685	7.92124	2.33658
658	1.76565	3.16488	7.79852	2.32764
659	1.76799	3.16509	7.82077	2.32296
660	1.76388	3.17944	7.84074	2.34112
661	1.79024	3.14954	7.88575	2.32651
662	1.77862	3.14954	7.8821	2.32786
663	1.78535	3.1489	7.80496	2.36573
664	1.80328	3.17553	7.79251	2.2953
665	1.83801	3.14954	7.9045	2.32694
666	1.83956	3.16061	7.86106	2.31835
667	1.78315	3.15429	7.82843	2.36836
668	1.82433	3.15891	7.83573	2.29587
669	1.83425	3.17844	7.82829	2.34963
670	1.80059	3.17581	7.82585	2.37425
671	1.83319	3.11474	7.80782	2.30445
672	1.80625	3.1381	7.80396	2.32275
673	1.82305	3.11651	7.83451	2.40865
674	1.82893	3.13505	7.85383	2.33765
675	1.82681	3.17198	7.8353	2.34105
676	1.77585	3.12489	7.867	2.35559
677	1.79917	3.17454	7.87502	2.34673
678	1.8244	3.1141	7.91738	2.33885
679	1.80973	3.1153	7.90658	2.35807
680	1.83687	3.15515	7.79172	2.35928
681	1.767	3.18704	7.80352	2.34063
682	1.78301	3.15472	7.77255	2.3856
683	1.79704	3.17212	7.84761	2.34226
684	1.83581	3.16885	7.84561	2.32303
685	1.79031	3.15749	7.8607	2.3241
686	1.83872	3.14719	7.85977	2.32779
687	1.7901	3.14073	7.86986	2.32041
688	1.78259	3.13661	7.81627	2.30984
689	1.82971	3.15373	7.87945	2.31545
690	1.81292	3.18995	7.81598	2.36694
691	1.81526	3.13597	7.86235	2.3651
692	1.79676	3.13306	7.79909	2.32374
693	1.82419	3.11708	7.86972	2.39588
694	1.80335	3.17177	7.7996	2.34956
695	1.80625	3.14052	7.87015	2.32225
696	1.81568	3.17333	7.8549	2.38751
697	1.82241	3.181	7.85462	2.35353
698	1.82362	3.19187	7.79265	2.3939
699	1.79959	3.17972	7.82728	2.35751
700	1.78691	3.20685	7.87208	2.35353

## Sheet: Fig. 3e
	EGTA	0 % Chol	5 % Chol	10 % Chol	15 % Chol	20 % Chol	25 % Chol	30 % Chol
500	0.538002	1.22012	1.26742	1.58319	2.34983	3.75157	4.81278	4.71612
501	0.534674	1.27833	1.36585	1.71063	2.51932	4.06843	5.24635	5.06541
502	0.538963	1.38093	1.41876	1.81253	2.73072	4.39695	5.62713	5.46596
503	0.554119	1.47229	1.51156	1.90875	2.93466	4.77211	6.00078	5.88912
504	0.577116	1.52732	1.6201	2.07383	3.12872	5.16768	6.4471	6.41943
505	0.606181	1.63916	1.73863	2.2334	3.31301	5.48433	6.87843	6.8616
506	0.620161	1.73386	1.84584	2.4092	3.61477	5.84864	7.43202	7.38182
507	0.639838	1.82773	1.93843	2.47517	3.77103	6.1559	7.84578	7.73672
508	0.688818	1.9517	2.05286	2.65116	4.02998	6.59535	8.2368	8.26548
509	0.712352	2.06816	2.15109	2.80492	4.23676	6.93078	8.67927	8.69225
510	0.765353	2.18029	2.28981	2.93579	4.42859	7.24463	9.07596	9.14835
511	0.769648	2.2653	2.43463	3.10138	4.59632	7.48702	9.50876	9.51876
512	0.832368	2.38504	2.45804	3.20701	4.85423	7.87339	9.82832	9.90348
513	0.890816	2.47195	2.592	3.34498	5.03014	8.08596	10.1965	10.1473
514	0.936241	2.57239	2.73536	3.42239	5.14045	8.26199	10.4803	10.4792
515	0.964703	2.65168	2.76924	3.55045	5.30206	8.59745	10.7531	10.6345
516	1.01104	2.7203	2.84931	3.67528	5.52739	8.70437	10.9604	11.0219
517	1.04063	2.74503	2.98982	3.71448	5.54462	8.90776	11.2027	11.1039
518	1.09262	2.8742	3.02667	3.80082	5.68588	8.99768	11.3856	11.4725
519	1.12282	2.91748	3.09177	3.88419	5.7764	9.13268	11.348	11.381
520	1.15183	2.97263	3.10379	3.91641	5.77991	9.21134	11.497	11.4988
521	1.18248	3.04867	3.15502	3.98912	5.76548	9.21259	11.5433	11.5951
522	1.24625	3.03696	3.16877	3.99946	5.87988	9.37633	11.5764	11.6356
523	1.24759	3.08899	3.20671	4.00173	5.84084	9.27934	11.5609	11.5697
524	1.29438	3.11986	3.25061	4.05294	5.83535	9.23223	11.5253	11.5729
525	1.31889	3.15163	3.29369	4.03685	5.85009	9.20323	11.4887	11.6729
526	1.35611	3.12662	3.25707	4.08429	5.86437	9.13448	11.4001	11.4523
527	1.33709	3.13128	3.2776	4.04048	5.83092	9.08694	11.4065	11.4009
528	1.40642	3.09725	3.28429	4.04176	5.7341	9.11632	11.232	11.3259
529	1.39111	3.14765	3.27331	4.0077	5.77472	8.91632	11.0928	11.1933
530	1.3764	3.09673	3.24565	3.99199	5.70632	8.89625	11.0488	11.031
531	1.42835	3.06834	3.25211	3.98247	5.67382	8.7221	10.9327	11.0142
532	1.43705	3.13999	3.26963	3.95159	5.61798	8.71363	10.7603	10.8167
533	1.43251	3.10116	3.1901	3.9482	5.59106	8.51832	10.6102	10.7066
534	1.4488	3.03883	3.21521	3.89204	5.42147	8.4213	10.4698	10.64
535	1.46708	3.03088	3.20078	3.86759	5.54599	8.38576	10.3362	10.3902
536	1.47311	2.98411	3.15727	3.83921	5.34927	8.20177	10.2597	10.252
537	1.49133	3.00295	3.10799	3.79546	5.29574	8.13669	10.0512	10.2186
538	1.47616	2.90136	3.11911	3.73906	5.23813	7.95074	9.93582	9.9081
539	1.48144	2.93496	3.05152	3.66654	5.15232	7.84594	9.77941	9.83732
540	1.51141	2.86865	3.08629	3.71659	5.08837	7.7919	9.57822	9.66553
541	1.47958	2.86393	3.02645	3.61967	4.99944	7.58804	9.44214	9.57478
542	1.46448	2.81804	2.98636	3.54028	4.94019	7.45847	9.29955	9.29994
543	1.47445	2.7879	2.94292	3.47387	4.87298	7.34235	9.08671	9.07767
544	1.43794	2.76017	2.89535	3.46205	4.84057	7.19934	8.90893	8.98031
545	1.46991	2.72218	2.83843	3.39056	4.66683	7.00715	8.69753	8.8109
546	1.44069	2.63281	2.82509	3.30354	4.57245	6.91733	8.542	8.51544
547	1.42976	2.61139	2.7496	3.30444	4.44897	6.75549	8.3545	8.35853
548	1.41289	2.56018	2.69633	3.18883	4.37469	6.54924	8.15939	8.14738
549	1.36763	2.50368	2.62248	3.13511	4.23586	6.4376	7.94834	7.94602
550	1.34303	2.49066	2.55921	3.03388	4.14392	6.22356	7.74182	7.6984
551	1.32201	2.40097	2.53249	3.00558	4.06269	6.08505	7.55053	7.49959
552	1.30871	2.3126	2.44802	2.8772	3.92479	5.88675	7.35391	7.31283
553	1.25056	2.27098	2.40703	2.82434	3.84804	5.7322	7.14737	7.15553
554	1.24269	2.22727	2.32778	2.7553	3.75316	5.57558	6.92663	6.97707
555	1.22591	2.17686	2.32576	2.66846	3.62449	5.41743	6.78929	6.79981
556	1.20148	2.11108	2.22376	2.62697	3.53252	5.24437	6.60656	6.5616
557	1.14678	2.08771	2.17917	2.5646	3.42374	5.14798	6.2744	6.39429
558	1.14255	1.9664	2.07107	2.44098	3.35716	4.99466	6.14503	6.15437
559	1.12742	1.94977	2.04712	2.41944	3.19048	4.72947	6.01592	6.03939
560	1.10249	1.87886	1.98855	2.30177	3.09417	4.61951	5.69931	5.77075
561	1.06881	1.83056	2.00302	2.26687	3.03801	4.50115	5.59434	5.5694
562	1.06644	1.79279	1.88497	2.17745	2.96843	4.36796	5.39077	5.41941
563	1.02728	1.72254	1.8445	2.14206	2.85545	4.24402	5.24643	5.2462
564	0.999991	1.69551	1.8018	2.04301	2.80312	4.06314	4.99093	5.04132
565	0.985979	1.62159	1.73267	1.974	2.64726	3.97598	4.85863	4.92302
566	0.966335	1.5986	1.72292	1.97005	2.59215	3.82533	4.73888	4.70808
567	0.950472	1.56564	1.66045	1.90704	2.48931	3.69873	4.62005	4.60822
568	0.923346	1.51096	1.57836	1.87148	2.46851	3.53064	4.42118	4.39733
569	0.895188	1.45333	1.52145	1.78742	2.35618	3.4166	4.27738	4.26709
570	0.889705	1.41453	1.47727	1.75539	2.32053	3.33211	4.1551	4.1505
571	0.884593	1.35864	1.46337	1.637	2.18141	3.22272	3.9907	3.99017
572	0.841405	1.35745	1.3981	1.63387	2.13056	3.09538	3.86525	3.83446
573	0.821185	1.3102	1.37729	1.54971	2.1016	2.99575	3.76311	3.68048
574	0.806003	1.27388	1.31206	1.50531	1.99019	2.86993	3.6211	3.49089
575	0.777791	1.22687	1.29326	1.47638	1.9488	2.74046	3.47508	3.41269
576	0.764316	1.18389	1.23274	1.42932	1.8676	2.66067	3.36717	3.32941
577	0.757654	1.16222	1.21069	1.39067	1.80419	2.62412	3.19717	3.18018
578	0.714499	1.08713	1.15636	1.32134	1.71093	2.49463	3.10304	3.06053
579	0.7125	1.10234	1.13565	1.31889	1.67772	2.45063	2.95312	2.92131
580	0.697255	1.06354	1.11124	1.25598	1.59577	2.28824	2.87233	2.88215
581	0.682085	0.996877	1.0875	1.20898	1.56831	2.24729	2.79285	2.7972
582	0.626596	0.977231	1.0407	1.17966	1.51996	2.13026	2.66921	2.6051
583	0.638876	0.944023	1.02943	1.13565	1.46062	2.08241	2.589	2.51835
584	0.631848	0.913268	0.977972	1.07756	1.39475	1.99467	2.44742	2.45782
585	0.608104	0.879185	0.95603	1.05932	1.35529	1.90376	2.38078	2.32591
586	0.586878	0.87637	0.904598	1.03113	1.30886	1.84979	2.25559	2.24475
587	0.580888	0.825776	0.880444	0.970262	1.264	1.79547	2.22862	2.20942
588	0.567872	0.800153	0.841627	0.935723	1.18961	1.71383	2.11085	2.05003
589	0.531865	0.750029	0.832591	0.913194	1.1709	1.64504	2.03935	1.98668
590	0.499636	0.771202	0.784159	0.876073	1.12868	1.57471	1.96983	1.91159
591	0.520628	0.721382	0.761059	0.853256	1.08817	1.51654	1.89451	1.81432
592	0.485962	0.687116	0.736038	0.826222	1.0292	1.48225	1.78846	1.73781
593	0.48574	0.687857	0.710798	0.800227	1.02661	1.39498	1.71048	1.6734
594	0.475688	0.669061	0.683195	0.764612	0.978491	1.36109	1.66938	1.64057
595	0.454924	0.622897	0.648568	0.739813	0.920011	1.2715	1.62152	1.57702
596	0.436673	0.628075	0.63355	0.691409	0.86096	1.25256	1.57761	1.51587
597	0.425294	0.621714	0.625931	0.674833	0.857998	1.18701	1.49452	1.43185
598	0.428176	0.55338	0.597601	0.664475	0.808003	1.12578	1.43579	1.42471
599	0.389392	0.543103	0.577043	0.635029	0.785269	1.09833	1.39305	1.34237
600	0.404534	0.53534	0.573122	0.62201	0.732114	1.06295	1.33828	1.25791
601	0.388432	0.511758	0.51671	0.600486	0.723011	1.00874	1.27975	1.20557
602	0.3662	0.49594	0.52366	0.551754	0.677275	0.961368	1.20371	1.19302
603	0.334076	0.484853	0.492835	0.5485	0.666694	0.925422	1.16615	1.11688
604	0.353719	0.464825	0.470737	0.526691	0.653968	0.884297	1.11532	1.05791
605	0.328465	0.448421	0.471107	0.48271	0.612172	0.851183	1.08201	1.0315
606	0.329425	0.413843	0.446204	0.483596	0.595826	0.815705	1.0456	0.980492
607	0.31739	0.406825	0.426402	0.459209	0.576229	0.761207	0.983459	0.949508
608	0.296054	0.404978	0.406751	0.438593	0.525508	0.760244	0.928237	0.911934
609	0.310892	0.379938	0.399808	0.435269	0.522624	0.726637	0.883186	0.84385
610	0.277895	0.376097	0.366274	0.40025	0.52743	0.689114	0.855257	0.824666
611	0.264388	0.359332	0.374029	0.423078	0.491874	0.644129	0.819556	0.776903
612	0.256786	0.335332	0.359701	0.379568	0.459578	0.622897	0.795488	0.735001
613	0.265199	0.328908	0.330163	0.371813	0.45278	0.579187	0.764834	0.722196
614	0.241361	0.333486	0.333043	0.345079	0.42559	0.552641	0.733151	0.669283
615	0.239294	0.29561	0.323297	0.336292	0.429505	0.560848	0.651452	0.666916
616	0.251471	0.292289	0.317686	0.314437	0.397444	0.504071	0.656335	0.613429
617	0.221215	0.282176	0.289483	0.320196	0.376024	0.501262	0.619865	0.594348
618	0.229332	0.285498	0.277304	0.316208	0.358741	0.478571	0.592721	0.545543
619	0.212878	0.277525	0.274426	0.298343	0.347074	0.449528	0.569056	0.528242
620	0.204835	0.25088	0.253094	0.282324	0.314806	0.434752	0.541846	0.51257
621	0.208156	0.239442	0.249404	0.256638	0.322262	0.426624	0.518041	0.485888
622	0.209114	0.238114	0.245936	0.253242	0.319604	0.385994	0.504736	0.453815
623	0.194137	0.224905	0.24446	0.255457	0.28978	0.382006	0.469111	0.450637
624	0.175031	0.222691	0.221879	0.234646	0.281069	0.379716	0.484631	0.426919
625	0.18285	0.217379	0.205646	0.224978	0.274721	0.341534	0.447017	0.39316
626	0.172301	0.199154	0.207196	0.226232	0.261582	0.314068	0.43453	0.371222
627	0.175768	0.20727	0.208672	0.212287	0.246748	0.315396	0.394637	0.379716
628	0.169277	0.180047	0.20668	0.209557	0.226823	0.300557	0.383852	0.344784
629	0.159245	0.191998	0.19185	0.207565	0.224831	0.28786	0.389466	0.324552
630	0.159318	0.186096	0.186907	0.197826	0.217452	0.27782	0.352021	0.316135
631	0.143387	0.165958	0.176506	0.179161	0.210664	0.266306	0.340132	0.300631
632	0.144788	0.175399	0.173702	0.177612	0.19967	0.255678	0.320639	0.298786
633	0.148624	0.16345	0.16013	0.172891	0.190964	0.244976	0.318349	0.260918
634	0.130481	0.151352	0.15954	0.158434	0.179309	0.23376	0.299671	0.24815
635	0.128195	0.155335	0.149435	0.161383	0.180268	0.22734	0.264683	0.252578
636	0.138815	0.15954	0.15032	0.151648	0.175399	0.215755	0.272654	0.231398
637	0.127236	0.144936	0.141174	0.149214	0.166178	0.20904	0.260476	0.225642
638	0.126646	0.15364	0.150468	0.143977	0.158138	0.196202	0.257449	0.210516
639	0.117649	0.128342	0.131808	0.141617	0.157548	0.198785	0.24446	0.20941
640	0.118829	0.128711	0.135496	0.136159	0.151648	0.172153	0.234941	0.203507
641	0.120526	0.12812	0.128711	0.139478	0.142576	0.183956	0.234276	0.193474
642	0.117354	0.12436	0.123032	0.130481	0.146116	0.164113	0.217747	0.176137
643	0.107768	0.123253	0.124728	0.134389	0.134758	0.17599	0.210073	0.180931
644	0.106662	0.123106	0.112856	0.12259	0.132398	0.15718	0.211106	0.167728
645	0.105482	0.111676	0.11669	0.122	0.123032	0.146263	0.202548	0.16485
646	0.099583	0.113741	0.114184	0.121926	0.127384	0.156737	0.202696	0.16485
647	0.102901	0.116027	0.109612	0.107694	0.123696	0.151795	0.183588	0.163228
648	0.103049	0.103196	0.111234	0.105187	0.121115	0.139183	0.189932	0.14759
649	0.096929	0.105335	0.108358	0.102828	0.113077	0.133283	0.179456	0.147296
650	0.093979	0.105998	0.104155	0.106146	0.099142	0.130997	0.17326	0.125392

## Sheet: Fig. 3f
	DOPS			DPPS			DOPS Chol			DPPS Chol
0	0	0	0	0	0	0	0	0	0	0	0	0
0.193125	1.40457	1.08597	1.37984	0.923588	0.759898	0.817786	1.09535	1.00646	1.37608	0.975041	0.763691	0.980179
0.49485	2.08757	1.74185	2.0115	0.835131	0.839734	0.988035	1.50691	1.42329	1.90656	1.03329	1.08087	1.2072
0.79588	3.28805	2.58591	2.99494	0.949685	1.02047	0.89077	2.35717	2.21254	2.62681	1.54304	1.52631	1.86044
1.09691	5.86297	4.40912	5.2956	1.2025	1.23634	1.11437	3.84682	3.35412	4.21446	2.35248	2.44295	3.02777
1.39794	9.79227	7.50979	8.5834	1.37832	1.45615	1.5205	6.66772	5.97096	7.48774	4.12628	4.17811	5.20265
1.69897	13.9101	11.6305	12.2566	2.03537	2.0048	2.03912	10.3003	9.91315	12.138	6.62259	7.20444	8.28206
2	15.518	14.6646	14.5186	3.18869	2.88448	3.29717	13.5144	13.2682	14.9011	10.6807	11.9586	12.8352
2.30103	15.9298	15.0617	14.8558	4.9542	4.63319	5.33354	14.8595	14.6606	16.1076	14.3327	15.1049	16.3938
2.69897	16.5246	16.2467	15.5739	10.0502	9.64128	10.5179	14.9881	15.7803	16.0404	17.7681	17.422	18.1521
3		17.7489	15.2363		15.702	16.7556		16.3965	17.5787		19.0801	19.9537
3.30103		19.3308	17.3397		19.9866	19.8057		17.9288	18.0973		18.2801	20.8787

## Sheet: Fig. 4c
syt1																		syt7
DOPS-EGTA				DOPS-Ca2+				DPPS-EGTA				DPPS-Ca2+						DOPS-EGTA				DOPS-Ca2+				DPPS-EGTA				DPPS-Ca2+
7.9349	6.9909	5.3016	-4.354	90.8083	92.2916	90.0968	89.7522	5.6317	8.3469	7.0031	-1.3589	16.9192	19.9511	19.0616	25.3853			-2.6088	-0.4021	-4.9682		99.5583	99.1983	99.4327		25.6007	37.7494	42.2493		99.2704	99.5384	99.7939

## Sheet: Fig. 4f
syt1 5W																	syt1 7+																		syt7 4A
DOPS-EGTA				DOPS-Ca2+				DPPS-EGTA				DPPS-Ca2+					DOPS-EGTA				DOPS-Ca2+				DPPS-EGTA				DPPS-Ca2+						DOPS-EGTA				DOPS-Ca2+				DPPS-EGTA				DPPS-Ca2+
20.8533				96.4013				60.0367				97.3183					16.9896				83.8691				41.7548				47.0888						10.7841				97.6081				28.3183				66.686
7.8606				98.3211				46.0213				92.4724					6.8206				76.7969				0.447505				11.7734						9.16073				97.343				20.8304				62.9825
0.733251				98.7099				22.4145				91.4624					0.086059				70.6815				7.46759				18.8282						-0.36811				99.6713				22.974				60.8673

## Sheet: Fig. 4h
Left panel	syt1			5W syt1			syt1 S7+					Right panel	Time	syt1	syt1 5W	syt1 s7+
	79.6304	93.5278	95.1496	98.458	97.2644	99.4524	80.2394	85.9601	81.5994				0.004	8.84752	8.3605	8.1312
	49.8722	33.92	33.7016	94.577	89.6943	97.5634	26.1925	23.3399	25.8677				0.008	8.29422	8.3554	8.0547
	22.4903	5.08323	5.12178	86.8931	88.2156	90.4751	22.7292	10.721	16.1242				0.012	8.05241	8.3272	8.0371
	6.18869	1.66459	1.19476	71.3427	57.6983	78.831	22.7776	7.18272	13.7515				0.016	7.97353	8.2978	8.0322
	0	0	2.10173	46.0762	37.4591	54.1457	28.467	7.92454	11.8584				0.02	7.9328	8.2733	8.0316
													0.024	7.92131	8.2549	8.0314
													0.028	7.91147	8.2417	8.0307
													0.032	7.91342	8.2316	8.0313
													0.036	7.91488	8.2248	8.0313
													0.04	7.90079	8.2185	8.0312
													0.044	7.89865	8.214	8.0311
													0.048	7.90205	8.2114	8.0305
													0.052	7.89478	8.2095	8.0306
													0.056	7.89955	8.2064	8.0307
													0.06	7.89707	8.204	8.0307
													0.064	7.89566	8.2034	8.0306
													0.068	7.89199	8.2028	8.0305
													0.072	7.89665	8.2005	8.031
													0.076	7.88996	8.1995	8.0313
													0.08	7.89522	8.2008	8.031
													0.084	7.89182	8.2	8.0309
													0.088	7.88661	8.1987	8.0306
													0.092	7.8853	8.1982	8.031
													0.096	7.88958	8.1982	8.0307
													0.1	7.88357	8.1986	8.031
													0.104	7.88664	8.1979	8.0304
													0.108	7.88854	8.1979	8.0308
													0.112	7.88344	8.1983	8.0306
													0.116	7.8838	8.1984	8.0308
													0.12	7.88252	8.1973	8.0312
													0.124	7.88135	8.197	8.0307
													0.128	7.87754	8.1971	8.0306
													0.132	7.88353	8.1977	8.0312
													0.136	7.88466	8.1973	8.0306
													0.14	7.88728	8.1967	8.0308
													0.144	7.88463	8.1968	8.0303
													0.148	7.87694	8.1976	8.0309
													0.152	7.8814	8.196	8.0307
													0.156	7.8909	8.1958	8.0302
													0.16	7.87726	8.1965	8.0306
													0.164	7.87668	8.1971	8.0304
													0.168	7.87758	8.1967	8.0302
													0.172	7.88264	8.196	8.0308
													0.176	7.87928	8.1968	8.03
													0.18	7.88295	8.1966	8.0309
													0.184	7.87995	8.1964	8.0309
													0.188	7.88062	8.1957	8.0304
													0.192	7.8767	8.1961	8.0303
													0.196	7.88456	8.1968	8.0301
													0.2	7.87769	8.1959	8.0301
													0.204	7.87531	8.1966	8.0303
													0.208	7.87773	8.1961	8.0304
													0.212	7.87628	8.196	8.0301
													0.216	7.87827	8.1961	8.0306
													0.22	7.87604	8.1959	8.0299
													0.224	7.87505	8.1964	8.0301
													0.228	7.87983	8.1961	8.03
													0.232	7.87824	8.1962	8.03
													0.236	7.88055	8.1956	8.0302
													0.24	7.87488	8.1965	8.0307
													0.244	7.87066	8.1958	8.0299
													0.248	7.87321	8.1958	8.0307
													0.252	7.87498	8.1963	8.0303
													0.256	7.87352	8.1962	8.0299
													0.26	7.87471	8.1964	8.0301
													0.264	7.87881	8.1961	8.0302
													0.268	7.87573	8.1966	8.0299
													0.272	7.87054	8.1956	8.03
													0.276	7.8696	8.1963	8.0301
													0.28	7.87442	8.1963	8.0306
													0.284	7.87653	8.1958	8.0301
													0.288	7.87217	8.1964	8.0305
													0.292	7.87772	8.196	8.03
													0.296	7.87125	8.1963	8.03
													0.3	7.87326	8.1958	8.0302
													0.304	7.8739	8.1956	8.0301
													0.308	7.86972	8.196	8.0301
													0.312	7.87743	8.1964	8.0296
													0.316	7.86742	8.1958	8.03
													0.32	7.87554	8.1964	8.0302
													0.324	7.8765	8.196	8.0301
													0.328	7.87486	8.1964	8.0298
													0.332	7.869	8.1959	8.03
													0.336	7.8779	8.1964	8.0297
													0.34	7.87363	8.1965	8.0303
													0.344	7.87141	8.1963	8.0296
													0.348	7.87242	8.196	8.0295
													0.352	7.87553	8.1963	8.0301
													0.356	7.87354	8.196	8.0297
													0.36	7.87604	8.1965	8.0297
													0.364	7.87259	8.1962	8.0303
													0.368	7.87427	8.1957	8.0299
													0.372	7.86985	8.1959	8.0299
													0.376	7.86879	8.1962	8.0298
													0.38	7.8634	8.1966	8.0303
													0.384	7.87572	8.1965	8.03
													0.388	7.87065	8.1965	8.0301
													0.392	7.86567	8.196	8.0303
													0.396	7.87261	8.1961	8.0299
													0.4	7.87268	8.1957	8.0294
													0.404	7.87074	8.1957	8.0295
													0.408	7.87524	8.1965	8.0294
													0.412	7.86834	8.1964	8.0298
													0.416	7.86855	8.1959	8.0295
													0.42	7.87208	8.1958	8.0294
													0.424	7.87396	8.1961	8.0302
													0.428	7.87098	8.1959	8.0299
													0.432	7.87319	8.1965	8.0298
													0.436	7.86632	8.1962	8.0297
													0.44	7.86778	8.1963	8.0296
													0.444	7.87239	8.1959	8.0299
													0.448	7.87306	8.1963	8.03
													0.452	7.87005	8.1957	8.0295
													0.456	7.86973	8.1964	8.0299
													0.46	7.87462	8.1959	8.0299
													0.464	7.86869	8.1961	8.0291
													0.468	7.87404	8.1965	8.0297
													0.472	7.8667	8.1961	8.0297
													0.476	7.87236	8.1959	8.0294
													0.48	7.86944	8.196	8.0299
													0.484	7.87281	8.1959	8.0293
													0.488	7.86769	8.1961	8.0299
													0.492	7.87458	8.1961	8.0295
													0.496	7.86317	8.1967	8.0297
													0.5	7.86904	8.1961	8.0291
													0.504	7.87272	8.1964	8.0296
													0.508	7.87642	8.1967	8.0294
													0.512	7.86681	8.1967	8.029
													0.516	7.87047	8.1959	8.0296
													0.52	7.8663	8.1967	8.0291
													0.524	7.87343	8.1961	8.029
													0.528	7.86556	8.1963	8.0294
													0.532	7.87346	8.1966	8.0297
													0.536	7.87251	8.1967	8.0298
													0.54	7.86728	8.1958	8.0298
													0.544	7.87244	8.1962	8.0289
													0.548	7.87116	8.196	8.029
													0.552	7.87317	8.1964	8.0294
													0.556	7.86224	8.1957	8.0298
													0.56	7.86802	8.1964	8.0291
													0.564	7.8702	8.1959	8.0293
													0.568	7.86896	8.1958	8.0296
													0.572	7.87392	8.1957	8.0295
													0.576	7.87184	8.1961	8.029
													0.58	7.86736	8.1958	8.0294
													0.584	7.86634	8.1966	8.0292
													0.588	7.87049	8.1959	8.0296
													0.592	7.86459	8.1963	8.0289
													0.596	7.87201	8.1965	8.0291
													0.6	7.87197	8.1966	8.0292
													0.604	7.87129	8.1963	8.0291
													0.608	7.873	8.1956	8.0297
													0.612	7.8713	8.1963	8.0287
													0.616	7.87062	8.1956	8.0288
													0.62	7.86667	8.1963	8.0296
													0.624	7.86621	8.1962	8.029
													0.628	7.86871	8.1957	8.0291
													0.632	7.87107	8.1959	8.029
													0.636	7.86479	8.1957	8.0293
													0.64	7.86746	8.1963	8.0293
													0.644	7.86924	8.1962	8.0294
													0.648	7.86596	8.196	8.029
													0.652	7.86972	8.1955	8.0287
													0.656	7.86289	8.196	8.029
													0.66	7.86399	8.196	8.0293
													0.664	7.86919	8.1953	8.0287
													0.668	7.86352	8.1953	8.0291
													0.672	7.87255	8.1954	8.0287
													0.676	7.8654	8.1958	8.0292
													0.68	7.86495	8.196	8.0287
													0.684	7.8716	8.1954	8.029
													0.688	7.86819	8.1957	8.0291
													0.692	7.8752	8.1955	8.0288
													0.696	7.86801	8.196	8.0291
													0.7	7.86718	8.1957	8.0289
													0.704	7.86518	8.1957	8.0285
													0.708	7.86706	8.1955	8.0285
													0.712	7.87416	8.1959	8.0294
													0.716	7.86217	8.1957	8.0291
													0.72	7.86601	8.1952	8.0286
													0.724	7.86403	8.1955	8.0289
													0.728	7.86864	8.1959	8.0284
													0.732	7.87	8.1959	8.0285
													0.736	7.86859	8.1958	8.0289
													0.74	7.8677	8.196	8.0292
													0.744	7.86951	8.1952	8.0285
													0.748	7.86554	8.1959	8.0291
													0.752	7.86658	8.1958	8.0289
													0.756	7.86635	8.1953	8.0291
													0.76	7.86303	8.1959	8.0285
													0.764	7.87049	8.1957	8.0288
													0.768	7.86771	8.1957	8.0287
													0.772	7.86491	8.1951	8.0286
													0.776	7.86941	8.1957	8.0288
													0.78	7.86966	8.1959	8.0288
													0.784	7.86537	8.1956	8.0292
													0.788	7.87432	8.196	8.0283
													0.792	7.86435	8.1959	8.029
													0.796	7.86726	8.1951	8.0283
													0.8	7.87014	8.1952	8.0282
													0.804	7.86905	8.1959	8.0291
													0.808	7.8723	8.1954	8.0289
													0.812	7.86576	8.1959	8.0288
													0.816	7.86459	8.1955	8.0283
													0.82	7.87227	8.1951	8.0284
													0.824	7.86881	8.1958	8.0286
													0.828	7.86468	8.1953	8.0284
													0.832	7.86907	8.1957	8.0288
													0.836	7.86858	8.1951	8.0284
													0.84	7.87158	8.196	8.0284
													0.844	7.86391	8.1953	8.0285
													0.848	7.86549	8.1957	8.0285
													0.852	7.86505	8.196	8.0281
													0.856	7.87018	8.1959	8.0281
													0.86	7.86941	8.1958	8.0284
													0.864	7.87253	8.1958	8.029
													0.868	7.87339	8.1955	8.0281
													0.872	7.86701	8.1957	8.0286
													0.876	7.86621	8.1956	8.0287
													0.88	7.86369	8.1957	8.0286
													0.884	7.86918	8.1959	8.0287
													0.888	7.87191	8.196	8.0286
													0.892	7.86468	8.1957	8.0281
													0.896	7.87027	8.1954	8.0281
													0.9	7.86603	8.1951	8.0283
													0.904	7.86672	8.1958	8.0283
													0.908	7.87089	8.1954	8.0281
													0.912	7.87518	8.1956	8.0285
													0.916	7.86963	8.196	8.028
													0.92	7.868	8.1952	8.0279
													0.924	7.86664	8.1958	8.0282
													0.928	7.86812	8.196	8.0286
													0.932	7.86842	8.1958	8.0281
													0.936	7.86468	8.1956	8.0285
													0.94	7.87039	8.1956	8.0285
													0.944	7.86315	8.1956	8.0286
													0.948	7.86447	8.196	8.0281
													0.952	7.86342	8.1954	8.0284
													0.956	7.86868	8.1957	8.0287
													0.96	7.86834	8.1959	8.0278
													0.964	7.86943	8.1954	8.0284
													0.968	7.8681	8.1953	8.0287
													0.972	7.8645	8.1955	8.0283
													0.976	7.86286	8.1959	8.0283
													0.98	7.86639	8.1954	8.0287
													0.984	7.86656	8.1961	8.0278
													0.988	7.86484	8.1958	8.0287
													0.992	7.86414	8.1957	8.0287
													0.996	7.86891	8.1952	8.0277
													1	7.86883	8.1958	8.0287
													1.004	7.86827	8.1959	8.0279
													1.008	7.86212	8.1956	8.0279
													1.012	7.86773	8.1955	8.0286
													1.016	7.86698	8.1955	8.0285
													1.02	7.86589	8.1958	8.028
													1.024	7.87	8.1958	8.0281
													1.028	7.86881	8.1954	8.0283
													1.032	7.86587	8.1956	8.0286
													1.036	7.85883	8.1956	8.0279
													1.04	7.86519	8.1954	8.028
													1.044	7.86508	8.196	8.0283
													1.048	7.86231	8.196	8.0278
													1.052	7.87134	8.1954	8.0277
													1.056	7.86451	8.1954	8.0286
													1.06	7.8681	8.1955	8.0276
													1.064	7.86431	8.1958	8.0283
													1.068	7.86348	8.1951	8.0276
													1.072	7.86177	8.1955	8.0276
													1.076	7.86977	8.1961	8.0276
													1.08	7.86224	8.1954	8.0278
													1.084	7.86753	8.1958	8.0284
													1.088	7.86545	8.1951	8.0282
													1.092	7.86495	8.1958	8.0281
													1.096	7.8665	8.1956	8.0277
													1.1	7.86874	8.195	8.0283
													1.104	7.86434	8.1954	8.0277
													1.108	7.86756	8.1959	8.0283
													1.112	7.86698	8.196	8.0281
													1.116	7.86957	8.1952	8.028
													1.12	7.86228	8.1952	8.0282
													1.124	7.87262	8.196	8.0282
													1.128	7.86663	8.196	8.0279
													1.132	7.86393	8.1954	8.0283
													1.136	7.86367	8.1953	8.0275
													1.14	7.86759	8.1951	8.0284
													1.144	7.86465	8.1951	8.0276
													1.148	7.86563	8.1953	8.0282
													1.152	7.8634	8.1959	8.0277
													1.156	7.86894	8.1953	8.0279
													1.16	7.86559	8.1952	8.0282
													1.164	7.85698	8.1959	8.0277
													1.168	7.87506	8.1954	8.0278
													1.172	7.87018	8.1956	8.0275
													1.176	7.86813	8.1958	8.0281
													1.18	7.86497	8.1959	8.0276
													1.184	7.86811	8.1955	8.0279
													1.188	7.85958	8.1958	8.0278
													1.192	7.87082	8.1952	8.0283
													1.196	7.86312	8.1954	8.028
													1.2	7.86875	8.1949	8.0282
													1.204	7.85889	8.1953	8.0274
													1.208	7.86666	8.1955	8.0273
													1.212	7.86858	8.1957	8.028
													1.216	7.86747	8.1954	8.028
													1.22	7.87068	8.1954	8.0278
													1.224	7.86283	8.1951	8.0275
													1.228	7.86933	8.1952	8.0279
													1.232	7.8625	8.1954	8.0278
													1.236	7.86404	8.1958	8.0274
													1.24	7.86409	8.1949	8.0282
													1.244	7.87328	8.1954	8.0274
													1.248	7.86764	8.1951	8.0274
													1.252	7.85948	8.195	8.0274
													1.256	7.86885	8.1953	8.0275
													1.26	7.86736	8.195	8.0279
													1.264	7.86354	8.1947	8.0273
													1.268	7.86792	8.1947	8.0282
													1.272	7.87193	8.1949	8.0279
													1.276	7.86208	8.1948	8.0273
													1.28	7.8682	8.1949	8.0281
													1.284	7.86605	8.1955	8.0274
													1.288	7.86613	8.1948	8.0281
													1.292	7.8706	8.1952	8.0275
													1.296	7.86229	8.1947	8.0281
													1.3	7.86836	8.1946	8.0274
													1.304	7.87225	8.1951	8.0273
													1.308	7.86343	8.1951	8.0279
													1.312	7.86368	8.1946	8.0279
													1.316	7.87059	8.1948	8.0276
													1.32	7.87128	8.195	8.0272
													1.324	7.86833	8.1947	8.0278
													1.328	7.86586	8.1946	8.0275
													1.332	7.87096	8.1947	8.0279
													1.336	7.87178	8.1946	8.0273
													1.34	7.87098	8.1954	8.0273
													1.344	7.86796	8.1949	8.0274
													1.348	7.86511	8.1949	8.028
													1.352	7.86963	8.1952	8.0273
													1.356	7.8605	8.1947	8.0278
													1.36	7.86288	8.1951	8.0271
													1.364	7.86852	8.1948	8.0275
													1.368	7.86932	8.1943	8.0273
													1.372	7.87179	8.1943	8.0275
													1.376	7.87005	8.1944	8.0277
													1.38	7.8659	8.1945	8.0273
													1.384	7.86783	8.1943	8.028
													1.388	7.86504	8.1943	8.0275
													1.392	7.87156	8.1948	8.0272
													1.396	7.87323	8.1948	8.0271
													1.4	7.86613	8.1942	8.0271
													1.404	7.86668	8.1947	8.0277
													1.408	7.86699	8.1944	8.027
													1.412	7.87025	8.1943	8.0274
													1.416	7.86919	8.1947	8.0269
													1.42	7.86853	8.1951	8.0278
													1.424	7.86935	8.1947	8.0269
													1.428	7.86486	8.1948	8.0274
													1.432	7.8662	8.194	8.0279
													1.436	7.86978	8.1945	8.0271
													1.44	7.8685	8.195	8.0271
													1.444	7.86993	8.1941	8.0271
													1.448	7.86504	8.1947	8.0272
													1.452	7.86993	8.1943	8.0273
													1.456	7.86445	8.1947	8.0274
													1.46	7.86747	8.1942	8.0273
													1.464	7.87384	8.1942	8.0278
													1.468	7.87457	8.1948	8.0269
													1.472	7.87089	8.1944	8.0275
													1.476	7.86934	8.1948	8.0272
													1.48	7.86864	8.1945	8.027
													1.484	7.8616	8.1947	8.0274
													1.488	7.8715	8.1946	8.0277
													1.492	7.87364	8.1948	8.027
													1.496	7.86747	8.1942	8.0275
													1.5	7.87259	8.1947	8.0269
													1.504	7.86847	8.1945	8.027
													1.508	7.865	8.1945	8.0273
													1.512	7.86668	8.1945	8.0269
													1.516	7.87184	8.1946	8.0275
													1.52	7.86917	8.195	8.0275
													1.524	7.86817	8.1945	8.0271
													1.528	7.86625	8.1941	8.0269
													1.532	7.8714	8.1947	8.0272
													1.536	7.87459	8.1945	8.0275
													1.54	7.86643	8.1949	8.0273
													1.544	7.87001	8.1947	8.0271
													1.548	7.86473	8.1945	8.0272
													1.552	7.87479	8.1942	8.0271
													1.556	7.86718	8.1943	8.0276
													1.56	7.86672	8.1942	8.0273
													1.564	7.86533	8.1939	8.0272
													1.568	7.86539	8.1944	8.0272
													1.572	7.86372	8.1948	8.0271
													1.576	7.86381	8.1948	8.0269
													1.58	7.86477	8.1946	8.0273
													1.584	7.86706	8.1949	8.0275
													1.588	7.87009	8.1949	8.0268
													1.592	7.87013	8.1949	8.0273
													1.596	7.86913	8.1943	8.0267
													1.6	7.86917	8.1947	8.0273
													1.604	7.86771	8.1942	8.0274
													1.608	7.86746	8.1945	8.0274
													1.612	7.8691	8.1948	8.0267
													1.616	7.87395	8.1944	8.0276
													1.62	7.8676	8.1946	8.0273
													1.624	7.86524	8.1948	8.027
													1.628	7.8658	8.1941	8.0268
													1.632	7.86879	8.1945	8.0272
													1.636	7.86532	8.1942	8.0271
													1.64	7.8725	8.1947	8.0273
													1.644	7.86115	8.1942	8.0272
													1.648	7.87131	8.1945	8.0275
													1.652	7.86975	8.1946	8.0274
													1.656	7.86756	8.1942	8.027
													1.66	7.86683	8.1945	8.0271
													1.664	7.86884	8.1941	8.027
													1.668	7.86706	8.1944	8.0267
													1.672	7.86672	8.195	8.0267
													1.676	7.86705	8.195	8.0267
													1.68	7.86666	8.1947	8.0273
													1.684	7.86812	8.1951	8.027
													1.688	7.86869	8.1943	8.0269
													1.692	7.87233	8.1948	8.0267
													1.696	7.86783	8.1945	8.0273
													1.7	7.86699	8.1948	8.0273
													1.704	7.86373	8.1946	8.0266
													1.708	7.86932	8.1949	8.0265
													1.712	7.86883	8.194	8.0265
													1.716	7.86572	8.1951	8.0266
													1.72	7.86738	8.1945	8.027
													1.724	7.87096	8.1941	8.0274
													1.728	7.87264	8.1944	8.027
													1.732	7.87623	8.1942	8.0266
													1.736	7.87268	8.1948	8.0266
													1.74	7.87111	8.1949	8.0272
													1.744	7.87243	8.1948	8.027
													1.748	7.86824	8.1942	8.0267
													1.752	7.87105	8.1942	8.0268
													1.756	7.87308	8.1941	8.0273
													1.76	7.8721	8.1946	8.0267
													1.764	7.86592	8.1941	8.0271
													1.768	7.87007	8.1942	8.027
													1.772	7.86998	8.1943	8.0273
													1.776	7.87128	8.1949	8.0269
													1.78	7.8733	8.1941	8.0266
													1.784	7.87116	8.1941	8.0269
													1.788	7.86453	8.1948	8.0264
													1.792	7.86712	8.1943	8.0272
													1.796	7.87049	8.1948	8.0268
													1.8	7.87256	8.1942	8.0269
													1.804	7.87071	8.1949	8.0267
													1.808	7.8671	8.194	8.0263
													1.812	7.869	8.1947	8.0268
													1.816	7.86865	8.1942	8.0267
													1.82	7.86572	8.194	8.0268
													1.824	7.86177	8.1946	8.0271
													1.828	7.87196	8.1947	8.0267
													1.832	7.86351	8.1946	8.0268
													1.836	7.87289	8.1943	8.0267
													1.84	7.86828	8.1943	8.0269
													1.844	7.87073	8.1942	8.0266
													1.848	7.86638	8.1942	8.0269
													1.852	7.86688	8.1942	8.0265
													1.856	7.87472	8.1946	8.0266
													1.86	7.86958	8.1942	8.0272
													1.864	7.8739	8.1942	8.0271
													1.868	7.8694	8.1948	8.0263
													1.872	7.87249	8.1941	8.0263
													1.876	7.87205	8.1945	8.0268
													1.88	7.8653	8.1946	8.0266
													1.884	7.86698	8.1944	8.0263
													1.888	7.86616	8.1944	8.0265
													1.892	7.86983	8.1948	8.0271
													1.896	7.87077	8.194	8.0265
													1.9	7.86947	8.1941	8.0263
													1.904	7.87282	8.1941	8.0272
													1.908	7.86577	8.1948	8.0269
													1.912	7.86819	8.1943	8.0266
													1.916	7.86509	8.1942	8.0268
													1.92	7.86591	8.194	8.027
													1.924	7.86915	8.1946	8.027
													1.928	7.86824	8.1947	8.0269
													1.932	7.87055	8.1948	8.027
													1.936	7.87187	8.1942	8.0269
													1.94	7.87817	8.1946	8.0269
													1.944	7.86851	8.1944	8.027
													1.948	7.86721	8.1945	8.027
													1.952	7.87104	8.1946	8.0262
													1.956	7.86943	8.1942	8.0271
													1.96	7.86735	8.1944	8.0263
													1.964	7.86676	8.1944	8.0267
													1.968	7.8687	8.1948	8.0263
													1.972	7.87156	8.194	8.0262
													1.976	7.86893	8.1945	8.027
													1.98	7.87256	8.1946	8.0268
													1.984	7.86806	8.1942	8.0265
													1.988	7.86989	8.1947	8.0269
													1.992	7.8725	8.1938	8.0262
													1.996	7.86884	8.1942	8.0264
													2	7.87024	8.1943	8.0263
													2.004	7.8705	8.1942	8.0267
													2.008	7.8739	8.194	8.0269
													2.012	7.87374	8.194	8.0269
													2.016	7.87351	8.194	8.0261
													2.02	7.87153	8.1943	8.0266
													2.024	7.87294	8.1941	8.0263
													2.028	7.86944	8.1944	8.0263
													2.032	7.87696	8.194	8.0262
													2.036	7.87425	8.1946	8.0263
													2.04	7.87194	8.1947	8.0265
													2.044	7.86914	8.1943	8.0261
													2.048	7.87708	8.1942	8.0267
													2.052	7.87077	8.1939	8.0265
													2.056	7.87092	8.1946	8.026
													2.06	7.87465	8.1941	8.0263
													2.064	7.87484	8.194	8.026
													2.068	7.87605	8.1947	8.0268
													2.072	7.87348	8.1947	8.0266
													2.076	7.8706	8.1946	8.0262
													2.08	7.87169	8.1943	8.0261
													2.084	7.87206	8.1938	8.0267
													2.088	7.86352	8.1944	8.0262
													2.092	7.8676	8.1938	8.0261
													2.096	7.87116	8.1939	8.0267
													2.1	7.87217	8.194	8.026
													2.104	7.87122	8.194	8.026
													2.108	7.87145	8.194	8.0263
													2.112	7.86968	8.1939	8.0265
													2.116	7.87543	8.1938	8.0263
													2.12	7.87481	8.1939	8.026
													2.124	7.8742	8.1943	8.0261
													2.128	7.87548	8.1941	8.0266
													2.132	7.8755	8.1946	8.0261
													2.136	7.8779	8.1944	8.0261
													2.14	7.87639	8.1946	8.0266
													2.144	7.87084	8.1944	8.026
													2.148	7.87235	8.1939	8.0259
													2.152	7.87395	8.1942	8.0267
													2.156	7.87657	8.194	8.0262
													2.16	7.87325	8.1944	8.0262
													2.164	7.87169	8.1941	8.0265
													2.168	7.87299	8.1938	8.0268
													2.172	7.86944	8.1938	8.0259
													2.176	7.87398	8.1945	8.0263
													2.18	7.86934	8.1946	8.0266
													2.184	7.87573	8.1939	8.0261
													2.188	7.87283	8.1946	8.0267
													2.192	7.87711	8.1947	8.0261
													2.196	7.87345	8.1945	8.0266
													2.2	7.87208	8.1942	8.0268
													2.204	7.87166	8.1944	8.0266
													2.208	7.87602	8.1944	8.026
													2.212	7.87706	8.1943	8.0267
													2.216	7.8699	8.1946	8.0268
													2.22	7.87219	8.1947	8.026
													2.224	7.86783	8.1942	8.0264
													2.228	7.87174	8.1941	8.0263
													2.232	7.86698	8.1941	8.0267
													2.236	7.87234	8.194	8.026
													2.24	7.87491	8.1942	8.0259
													2.244	7.87557	8.1938	8.0261
													2.248	7.87336	8.1942	8.0262
													2.252	7.87158	8.1947	8.0264
													2.256	7.86687	8.1947	8.0259
													2.26	7.86717	8.1948	8.0258
													2.264	7.86613	8.1947	8.0261
													2.268	7.87063	8.1947	8.026
													2.272	7.86628	8.1943	8.0262
													2.276	7.87162	8.1941	8.0267
													2.28	7.87131	8.1949	8.0266
													2.284	7.87537	8.1945	8.0258
													2.288	7.87294	8.1946	8.0258
													2.292	7.87072	8.1941	8.0261
													2.296	7.86625	8.1943	8.0262
													2.3	7.87401	8.1946	8.0262
													2.304	7.86543	8.1949	8.0265
													2.308	7.87579	8.1946	8.0258
													2.312	7.86198	8.1946	8.0265
													2.316	7.87113	8.1946	8.0264
													2.32	7.87183	8.1948	8.0259
													2.324	7.86977	8.1947	8.0264
													2.328	7.87696	8.1947	8.0265
													2.332	7.86977	8.1945	8.0266
													2.336	7.86913	8.194	8.026
													2.34	7.87496	8.1949	8.026
													2.344	7.87272	8.1944	8.0258
													2.348	7.86723	8.1949	8.0266
													2.352	7.87101	8.1947	8.026
													2.356	7.86535	8.1947	8.0258
													2.36	7.86944	8.1944	8.0262
													2.364	7.87	8.1945	8.0263
													2.368	7.87444	8.194	8.0257
													2.372	7.87058	8.1948	8.0257
													2.376	7.87135	8.1945	8.0262
													2.38	7.87108	8.1948	8.0266
													2.384	7.87229	8.1945	8.0258
													2.388	7.86919	8.1948	8.0264
													2.392	7.86706	8.1942	8.0259
													2.396	7.86603	8.1948	8.0259
													2.4	7.87152	8.1942	8.026
													2.404	7.86648	8.1944	8.0265
													2.408	7.87259	8.1943	8.0259
													2.412	7.86773	8.1946	8.0265
													2.416	7.87303	8.1942	8.0259
													2.42	7.86485	8.1946	8.0259
													2.424	7.87415	8.1946	8.0263
													2.428	7.87576	8.1947	8.0261
													2.432	7.86909	8.1945	8.0257
													2.436	7.87275	8.1946	8.0258
													2.44	7.86992	8.1946	8.0264
													2.444	7.86813	8.1951	8.0259
													2.448	7.87282	8.1946	8.0257
													2.452	7.86715	8.1951	8.0257
													2.456	7.87339	8.1944	8.0261
													2.46	7.86957	8.1942	8.0258
													2.464	7.87026	8.1952	8.0262
													2.468	7.86884	8.195	8.0262
													2.472	7.87134	8.1941	8.026
													2.476	7.86967	8.1945	8.0257
													2.48	7.87084	8.1945	8.0264
													2.484	7.87329	8.1945	8.0258
													2.488	7.87183	8.1951	8.026
													2.492	7.87272	8.1952	8.0262
													2.496	7.87289	8.1947	8.0264
													2.5	7.87402	8.1946	8.026
													2.504	7.86961	8.1944	8.0256
													2.508	7.8724	8.1952	8.0258
													2.512	7.86635	8.1946	8.0258
													2.516	7.87083	8.1947	8.0258
													2.52	7.87324	8.1944	8.0263
													2.524	7.86652	8.1944	8.0258
													2.528	7.87302	8.1946	8.0263
													2.532	7.86313	8.1951	8.0256
													2.536	7.87237	8.195	8.0258
													2.54	7.87222	8.1947	8.0257
													2.544	7.87095	8.1945	8.0258
													2.548	7.87086	8.195	8.0262
													2.552	7.8708	8.195	8.0256
													2.556	7.86604	8.1952	8.0261
													2.56	7.86503	8.1953	8.0255
													2.564	7.87122	8.1945	8.0261
													2.568	7.86422	8.1951	8.0258
													2.572	7.87463	8.1952	8.0264
													2.576	7.87417	8.1949	8.026
													2.58	7.87258	8.1947	8.0257
													2.584	7.86691	8.1948	8.0258
													2.588	7.86656	8.1945	8.0263
													2.592	7.87168	8.1953	8.0256
													2.596	7.86775	8.1944	8.0261
													2.6	7.86811	8.1947	8.026
													2.604	7.86767	8.1944	8.0261
													2.608	7.87149	8.1952	8.0259
													2.612	7.86605	8.195	8.0262
													2.616	7.86628	8.1947	8.0257
													2.62	7.87033	8.1946	8.0256
													2.624	7.8665	8.1947	8.0262
													2.628	7.86811	8.1944	8.0264
													2.632	7.87395	8.1947	8.0262
													2.636	7.86965	8.1946	8.0258
													2.64	7.87268	8.1943	8.0255
													2.644	7.86599	8.1951	8.026
													2.648	7.87213	8.1949	8.0257
													2.652	7.87478	8.1951	8.0257
													2.656	7.87541	8.1945	8.026
													2.66	7.87098	8.1948	8.0257
													2.664	7.87545	8.1949	8.0256
													2.668	7.86584	8.1949	8.0255
													2.672	7.86783	8.195	8.0257
													2.676	7.87166	8.1951	8.0263
													2.68	7.87085	8.1948	8.0259
													2.684	7.86829	8.1946	8.0263
													2.688	7.87167	8.1947	8.0264
													2.692	7.87316	8.1945	8.0257
													2.696	7.87126	8.195	8.0259
													2.7	7.86844	8.195	8.0255
													2.704	7.87296	8.1942	8.0259
													2.708	7.88024	8.1944	8.0261
													2.712	7.86969	8.1949	8.0257
													2.716	7.86826	8.1946	8.0261
													2.72	7.8645	8.1942	8.0262
													2.724	7.87111	8.1952	8.0263
													2.728	7.87336	8.195	8.0257
													2.732	7.87069	8.1951	8.0258
													2.736	7.8673	8.1949	8.0261
													2.74	7.86989	8.1946	8.0261
													2.744	7.86816	8.1949	8.0256
													2.748	7.872	8.1952	8.0257
													2.752	7.87214	8.1945	8.0262
													2.756	7.87326	8.1942	8.0262
													2.76	7.87222	8.195	8.0263
													2.764	7.87065	8.1945	8.0261
													2.768	7.87262	8.195	8.0256
													2.772	7.8741	8.1943	8.0254
													2.776	7.87827	8.1949	8.0259
													2.78	7.87115	8.1943	8.0256
													2.784	7.87033	8.1947	8.026
													2.788	7.87087	8.1946	8.0259
													2.792	7.87325	8.1944	8.026
													2.796	7.87376	8.1949	8.0262
													2.8	7.87252	8.1945	8.0255
													2.804	7.86835	8.1952	8.0254
													2.808	7.87221	8.1949	8.0259
													2.812	7.87464	8.1953	8.0259
													2.816	7.86585	8.1943	8.0259
													2.82	7.87148	8.1943	8.0254
													2.824	7.87644	8.1944	8.0258
													2.828	7.8683	8.1946	8.0258
													2.832	7.87062	8.1948	8.026
													2.836	7.87147	8.195	8.0259
													2.84	7.87021	8.1951	8.0253
													2.844	7.87211	8.1945	8.0256
													2.848	7.87193	8.1944	8.0254
													2.852	7.87516	8.1947	8.0257
													2.856	7.86483	8.195	8.0262
													2.86	7.8702	8.195	8.0261
													2.864	7.86716	8.1945	8.0255
													2.868	7.87269	8.1943	8.0262
													2.872	7.8661	8.1949	8.0258
													2.876	7.87375	8.1949	8.0262
													2.88	7.87065	8.1947	8.0258
													2.884	7.87219	8.1952	8.026
													2.888	7.86781	8.1952	8.0252
													2.892	7.86764	8.1949	8.0261
													2.896	7.87179	8.1949	8.0253
													2.9	7.86627	8.1943	8.026
													2.904	7.86957	8.1951	8.0255
													2.908	7.87395	8.1943	8.0255
													2.912	7.86244	8.1944	8.0259
													2.916	7.87208	8.1949	8.0261
													2.92	7.86822	8.1951	8.0253
													2.924	7.86696	8.1949	8.0257
													2.928	7.86148	8.1946	8.0259
													2.932	7.86916	8.1947	8.0253
													2.936	7.86138	8.1948	8.0259
													2.94	7.87269	8.1946	8.0253
													2.944	7.87152	8.195	8.0255
													2.948	7.86544	8.1943	8.0262
													2.952	7.86421	8.195	8.0258
													2.956	7.8678	8.1945	8.0256
													2.96	7.87492	8.1949	8.0253
													2.964	7.86895	8.1943	8.0258
													2.968	7.86546	8.1951	8.0258
													2.972	7.86988	8.1943	8.0255
													2.976	7.87233	8.1949	8.0259
													2.98	7.8687	8.195	8.0261
													2.984	7.87077	8.1947	8.026
													2.988	7.86471	8.1947	8.0255
													2.992	7.86695	8.1945	8.0261
													2.996	7.86912	8.1951	8.0259
													3	7.86877	8.1942	8.0259
													3.004	7.86897	8.1952	8.0261
													3.008	7.87075	8.195	8.0254
													3.012	7.86705	8.1943	8.0254
													3.016	7.86936	8.195	8.0254
													3.02	7.87201	8.1947	8.0254
													3.024	7.87179	8.1952	8.026
													3.028	7.86869	8.1943	8.0252
													3.032	7.86046	8.1952	8.0259
													3.036	7.86499	8.1949	8.0252
													3.04	7.86944	8.1949	8.0258
													3.044	7.87009	8.1952	8.0256
													3.048	7.86286	8.1953	8.0261
													3.052	7.87114	8.1944	8.026
													3.056	7.87392	8.1953	8.0256
													3.06	7.86426	8.1947	8.0252
													3.064	7.8713	8.1948	8.0256
													3.068	7.86676	8.1944	8.0254
													3.072	7.86788	8.1951	8.0259
													3.076	7.87136	8.1947	8.0258
													3.08	7.86501	8.1946	8.0259
													3.084	7.86839	8.1947	8.0253
													3.088	7.86846	8.1956	8.0254
													3.092	7.86767	8.1954	8.0252
													3.096	7.87489	8.1949	8.0257
													3.1	7.86145	8.1948	8.0251
													3.104	7.86888	8.1953	8.026
													3.108	7.8633	8.1951	8.0259
													3.112	7.87255	8.1951	8.0256
													3.116	7.8718	8.1953	8.026
													3.12	7.87318	8.1948	8.0255
													3.124	7.87086	8.195	8.026
													3.128	7.86831	8.1955	8.0252
													3.132	7.86907	8.1952	8.0253
													3.136	7.86816	8.1952	8.0251
													3.14	7.86826	8.1955	8.0253
													3.144	7.86407	8.1959	8.0255
													3.148	7.8659	8.1951	8.0257
													3.152	7.86903	8.1955	8.0259
													3.156	7.86565	8.1956	8.0253
													3.16	7.87083	8.1954	8.0259
													3.164	7.86841	8.1953	8.0253
													3.168	7.86838	8.195	8.0253
													3.172	7.86817	8.1959	8.0252
													3.176	7.86847	8.1956	8.0257
													3.18	7.86585	8.1953	8.0251
													3.184	7.86724	8.1959	8.0257
													3.188	7.871	8.1957	8.0258
													3.192	7.86613	8.196	8.0257
													3.196	7.86499	8.1954	8.0251
													3.2	7.87156	8.1952	8.0256
													3.204	7.87161	8.1955	8.0251
													3.208	7.86556	8.1956	8.0254
													3.212	7.87473	8.1953	8.0253
													3.216	7.86565	8.1959	8.0259
													3.22	7.86639	8.1962	8.0259
													3.224	7.86525	8.1954	8.0251
													3.228	7.87054	8.1961	8.0258
													3.232	7.86991	8.1958	8.025
													3.236	7.86718	8.1956	8.025
													3.24	7.87066	8.1956	8.0255
													3.244	7.87244	8.1962	8.0252
													3.248	7.87108	8.1962	8.0253
													3.252	7.8703	8.1961	8.0251
													3.256	7.87332	8.196	8.0257
													3.26	7.86786	8.1953	8.0254
													3.264	7.87143	8.1957	8.0256
													3.268	7.86701	8.1953	8.0259
													3.272	7.86557	8.1962	8.025
													3.276	7.86797	8.1957	8.0255
													3.28	7.87118	8.1954	8.0257
													3.284	7.87178	8.1961	8.025
													3.288	7.87428	8.196	8.026
													3.292	7.86899	8.1959	8.0253
													3.296	7.86949	8.1952	8.0256
													3.3	7.86918	8.1957	8.0256
													3.304	7.87242	8.196	8.0254
													3.308	7.87234	8.1958	8.0252
													3.312	7.87419	8.1961	8.0258
													3.316	7.87115	8.1953	8.0253
													3.32	7.87595	8.1952	8.0252
													3.324	7.87216	8.1956	8.0258
													3.328	7.87279	8.1953	8.0256
													3.332	7.8752	8.1959	8.0259
													3.336	7.87371	8.1956	8.0252
													3.34	7.87243	8.1957	8.0257
													3.344	7.86988	8.1957	8.025
													3.348	7.87667	8.1951	8.0257
													3.352	7.87571	8.1953	8.0258
													3.356	7.8712	8.1952	8.0252
													3.36	7.87061	8.1958	8.025
													3.364	7.87073	8.1959	8.0249
													3.368	7.86906	8.196	8.0254
													3.372	7.86373	8.1952	8.0251
													3.376	7.87027	8.1954	8.0251
													3.38	7.87135	8.1951	8.025
													3.384	7.86731	8.1959	8.0255
													3.388	7.87337	8.1961	8.0249
													3.392	7.86977	8.1952	8.0256
													3.396	7.87297	8.196	8.0251
													3.4	7.86836	8.1957	8.0256
													3.404	7.86556	8.1955	8.0258
													3.408	7.86873	8.1953	8.0255
													3.412	7.86868	8.1956	8.0253
													3.416	7.86668	8.1958	8.0251
													3.42	7.88228	8.1956	8.0252
													3.424	7.8696	8.1957	8.025
													3.428	7.8801	8.1952	8.0253
													3.432	7.86678	8.1955	8.0255
													3.436	7.87206	8.1958	8.0249
													3.44	7.87205	8.1955	8.0258
													3.444	7.86892	8.1957	8.025
													3.448	7.87122	8.1953	8.0258
													3.452	7.87035	8.1957	8.025
													3.456	7.86824	8.1958	8.0258
													3.46	7.86848	8.1958	8.0256
													3.464	7.87573	8.1953	8.0255
													3.468	7.87424	8.1957	8.0255
													3.472	7.87091	8.1955	8.0256
													3.476	7.86898	8.1963	8.0253
													3.48	7.87006	8.1959	8.0257
													3.484	7.87282	8.1957	8.0255
													3.488	7.87395	8.1957	8.0249
													3.492	7.86768	8.196	8.0253
													3.496	7.87167	8.1956	8.0257
													3.5	7.87447	8.1956	8.0255
													3.504	7.86711	8.1959	8.0256
													3.508	7.86756	8.196	8.0255
													3.512	7.87361	8.1963	8.0254
													3.516	7.87536	8.1956	8.0253
													3.52	7.87064	8.1955	8.0251
													3.524	7.87376	8.1959	8.0252
													3.528	7.87423	8.196	8.0252
													3.532	7.87073	8.1959	8.025
													3.536	7.87187	8.1963	8.0251
													3.54	7.86672	8.1962	8.0249
													3.544	7.86893	8.1958	8.0254
													3.548	7.87167	8.1962	8.0252
													3.552	7.87141	8.1956	8.0254
													3.556	7.86906	8.1963	8.0257
													3.56	7.87193	8.1958	8.0252
													3.564	7.86549	8.1958	8.0258
													3.568	7.86744	8.1957	8.0256
													3.572	7.87298	8.1963	8.0256
													3.576	7.87687	8.1954	8.0253
													3.58	7.87174	8.1961	8.0254
													3.584	7.86744	8.1958	8.0253
													3.588	7.86302	8.196	8.0257
													3.592	7.87259	8.1955	8.0253
													3.596	7.87164	8.1956	8.0248
													3.6	7.87253	8.1962	8.0251
													3.604	7.87423	8.1954	8.0255
													3.608	7.86952	8.1957	8.0255
													3.612	7.87014	8.1953	8.0252
													3.616	7.87322	8.1963	8.0253
													3.62	7.87454	8.196	8.0255
													3.624	7.8741	8.1957	8.0252
													3.628	7.86594	8.1955	8.025
													3.632	7.87306	8.1958	8.0257
													3.636	7.86968	8.1954	8.0257
													3.64	7.87475	8.1959	8.0254
													3.644	7.87642	8.1953	8.0253
													3.648	7.86933	8.1959	8.0254
													3.652	7.86492	8.196	8.025
													3.656	7.87082	8.1956	8.0253
													3.66	7.86815	8.1963	8.0252
													3.664	7.87507	8.1957	8.0257
													3.668	7.87235	8.196	8.0257
													3.672	7.87274	8.1959	8.0249
													3.676	7.86797	8.1955	8.0254
													3.68	7.87504	8.1958	8.0254
													3.684	7.87122	8.196	8.0256
													3.688	7.86505	8.1955	8.0256
													3.692	7.87452	8.1955	8.0253
													3.696	7.87182	8.1955	8.0249
													3.7	7.87241	8.196	8.0251
													3.704	7.8652	8.1952	8.0255
													3.708	7.86989	8.1954	8.0252
													3.712	7.87636	8.1957	8.0251
													3.716	7.86547	8.1956	8.0254
													3.72	7.87055	8.1956	8.0252
													3.724	7.87558	8.1955	8.0251
													3.728	7.8703	8.1954	8.0256
													3.732	7.87405	8.1953	8.0253
													3.736	7.86369	8.1953	8.0251
													3.74	7.86958	8.1961	8.0253
													3.744	7.86512	8.1954	8.0254
													3.748	7.86781	8.1957	8.0253
													3.752	7.8666	8.1956	8.025
													3.756	7.87315	8.1958	8.0256
													3.76	7.8793	8.1954	8.025
													3.764	7.87351	8.1959	8.0248
													3.768	7.86756	8.1954	8.0256
													3.772	7.87392	8.1956	8.025
													3.776	7.87653	8.1954	8.0251
													3.78	7.86851	8.1959	8.0249
													3.784	7.87608	8.1954	8.0253
													3.788	7.86984	8.1953	8.025
													3.792	7.87619	8.1959	8.0249
													3.796	7.87929	8.1957	8.0253
													3.8	7.87176	8.1952	8.0253
													3.804	7.86645	8.1954	8.0255
													3.808	7.86575	8.1954	8.0249
													3.812	7.87286	8.1951	8.0248
													3.816	7.87399	8.1959	8.025
													3.82	7.87012	8.1954	8.0257
													3.824	7.86706	8.1952	8.0254
													3.828	7.87698	8.1957	8.025
													3.832	7.87815	8.196	8.0249
													3.836	7.87017	8.1954	8.0247
													3.84	7.87113	8.1954	8.0255
													3.844	7.8751	8.1957	8.0256
													3.848	7.86736	8.1953	8.0249
													3.852	7.87135	8.1953	8.025
													3.856	7.87375	8.195	8.0257
													3.86	7.87289	8.1957	8.0252
													3.864	7.87031	8.1953	8.0256
													3.868	7.87323	8.1959	8.0254
													3.872	7.8718	8.195	8.025
													3.876	7.87138	8.1956	8.0248
													3.88	7.86602	8.1958	8.025
													3.884	7.87309	8.1958	8.0252
													3.888	7.87326	8.1952	8.0254
													3.892	7.867	8.195	8.0256
													3.896	7.87414	8.1956	8.0252
													3.9	7.87014	8.1955	8.0251
													3.904	7.87418	8.1955	8.0256
													3.908	7.86945	8.1949	8.0253
													3.912	7.87286	8.1948	8.0249
													3.916	7.87023	8.1953	8.0248
													3.92	7.8716	8.1953	8.0254
													3.924	7.87549	8.1952	8.0255
													3.928	7.87318	8.1956	8.0255
													3.932	7.8745	8.1955	8.0253
													3.936	7.87536	8.1948	8.0252
													3.94	7.86928	8.1954	8.0253
													3.944	7.87386	8.1956	8.0252
													3.948	7.87159	8.195	8.0255
													3.952	7.87107	8.195	8.025
													3.956	7.86646	8.1952	8.0249
													3.96	7.86457	8.1955	8.0254
													3.964	7.86533	8.1952	8.0254
													3.968	7.87271	8.1952	8.0248
													3.972	7.874	8.1949	8.0252
													3.976	7.88044	8.1949	8.0251
													3.98	7.89235	8.1952	8.025
													3.984	7.88489	8.1951	8.0249
													3.988	7.89196	8.1951	8.0251
													3.992	7.89571	8.1947	8.0254
													3.996	7.88704	8.195	8.025
													4	7.89048	8.1952	8.0255

## Sheet: Fig. 4i (Updated 03-31-25)
Left panel	syt7 4A			syt7 C2A2AB			syt7 C2AB2A					Right panel	Time	syt7	syt7 4A	syt7 C2A2AB	syt7 C2AB2A
	97.9289	98.7485	99.3819	99.6596	99.5091	92.3234	100	100	100	100			0.004	1	1	1	1
	85.1976	88.9105	91.9131	96.6593	98.7096	61.1118	83.438	82.1375	80.5252	80.805			0.008	0.947052	0.86492	0.833161	0.836822
	37.5758	47.728	50.5671	73.8795	72.8888	36.0711	56.0206	83.0985	67.4965	57.2155			0.012	0.924472	0.759857	0.695223	0.694774
	18.8457	32.4387	27.624	47.5174	48.6473	18.5417	33.5315	18.0651	46.1085	38.4369			0.016	0.895256	0.664582	0.579616	0.577397
	26.5083	45.4552	30.5931	33.6468	39.26	0	27.4676	10.6096	29.5758	22.2038			0.02	0.866366	0.577959	0.480334	0.497256
													0.024	0.843973	0.496217	0.400418	0.410881
													0.028	0.820005	0.428901	0.335572	0.345309
													0.032	0.79456	0.366557	0.28274	0.301824
													0.036	0.775159	0.315535	0.241654	0.239488
													0.04	0.751831	0.272206	0.204792	0.210376
													0.044	0.730325	0.242044	0.178157	0.177475
													0.048	0.709621	0.214956	0.154924	0.146161
													0.052	0.690829	0.191811	0.139143	0.12821
													0.056	0.671338	0.175963	0.121001	0.111641
													0.06	0.65841	0.156804	0.109479	0.112236
													0.064	0.640741	0.145844	0.097071	0.0810986
													0.068	0.621328	0.134592	0.0874521	0.0764606
													0.072	0.610831	0.125686	0.0819726	0.0624641
													0.076	0.596123	0.115573	0.0731308	0.0728473
													0.08	0.585633	0.109031	0.0698082	0.0545582
													0.084	0.5711	0.102864	0.0670635	0.0576276
													0.088	0.556055	0.0974081	0.0595019	0.0594199
													0.092	0.551066	0.0911192	0.0582964	0.0395416
													0.096	0.538379	0.0860776	0.0538082	0.0414463
													0.1	0.528709	0.0802728	0.0547696	0.0423218
													0.104	0.515395	0.0769976	0.05067	0.0316816
													0.108	0.505526	0.0699236	0.0476513	0.0300052
													0.112	0.498347	0.0680003	0.0449415	0.0306317
													0.116	0.489913	0.0634472	0.0442341	0.044261
													0.12	0.479079	0.0624965	0.0470037	0.0390298
													0.124	0.47266	0.0582137	0.0401445	0.0236977
													0.128	0.46255	0.0585626	0.0438555	0.0308382
													0.132	0.457108	0.0557104	0.0391183	0.0363976
													0.136	0.451968	0.0500626	0.0424209	0.0309794
													0.14	0.445894	0.0490202	0.039203	0.022299
													0.144	0.435867	0.0482265	0.0345903	0.0309667
													0.148	0.426064	0.043621	0.0359153	0.0229002
													0.152	0.425093	0.0409781	0.035457	0.0219559
													0.156	0.418469	0.0403719	0.0378879	0.0228096
													0.16	0.411785	0.0388411	0.0355517	0.0391067
													0.164	0.401874	0.0372755	0.0361445	0.022743
													0.168	0.39706	0.0345017	0.0314321	0.0378457
													0.172	0.392203	0.0329971	0.0364981	0.0258331
													0.176	0.388813	0.0312177	0.0353773	0.0220293
													0.18	0.384952	0.0293467	0.03733	0.0381004
													0.184	0.378503	0.0285181	0.0342964	0.0281911
													0.188	0.373195	0.0269611	0.0345156	0.0200133
													0.192	0.365527	0.0265948	0.0355467	0.0240041
													0.196	0.35935	0.0235114	0.0377285	0.0249518
													0.2	0.356858	0.0242223	0.0348842	0.0294613
													0.204	0.352443	0.0224691	0.0366775	0.0178744
													0.208	0.347562	0.0206025	0.0347895	0.0248601
													0.212	0.344799	0.0190368	0.034401	0.0235703
													0.216	0.341705	0.0198872	0.0338182	0.0336449
													0.22	0.335829	0.018025	0.0386052	0.0259891
													0.224	0.33277	0.0191153	0.0355567	0.0354682
													0.228	0.331648	0.0168387	0.0342565	0.0302266
													0.232	0.323933	0.0180293	0.0342715	0.0197872
													0.236	0.32237	0.0153123	0.0360448	0.0224068
													0.24	0.314582	0.012713	0.0346899	0.0194258
													0.244	0.310775	0.0148369	0.0324832	0.0269427
													0.248	0.309032	0.011771	0.0334545	0.0241131
													0.252	0.307391	0.013136	0.0341171	0.0200396
													0.256	0.303048	0.011627	0.0364384	0.0280763
													0.26	0.295742	0.0116663	0.0375392	0.0268715
													0.264	0.295724	0.0122114	0.0353176	0.0257723
													0.268	0.293739	0.010371	0.0342067	0.0298434
													0.272	0.289293	0.0103361	0.0364384	0.0217895
													0.276	0.289185	0.00982149	0.0336488	0.0168555
													0.28	0.281173	0.00646335	0.0388792	0.0271251
													0.284	0.281861	0.00919784	0.0352777	0.0167247
													0.288	0.272281	0.00751004	0.0343711	0.0233546
													0.292	0.274863	0.00724837	0.0336787	0.0159995
													0.296	0.268113	0.00711753	0.0343113	0.0329484
													0.3	0.266973	0.00736612	0.0374247	0.0214957
													0.304	0.264958	0.00768013	0.0344508	0.0198297
													0.308	0.263287	0.00539484	0.0340672	0.0342783
													0.312	0.258533	0.00730943	0.0379427	0.0246638
													0.316	0.260367	0.00641537	0.036279	0.0268096
													0.32	0.258328	0.00387714	0.0340224	0.0339317
													0.324	0.253894	0.00670758	0.0368618	0.031568
													0.328	0.250486	0.00358929	0.0352179	0.0268176
													0.332	0.251143	0.00397744	0.0353474	0.0198239
													0.336	0.242782	0.00261238	0.0344807	0.0225755
													0.34	0.246552	0.00495	0.0388941	0.029895
													0.344	0.243506	0.0048715	0.0349639	0.0277964
													0.348	0.240755	0.00494128	0.0345006	0.0144298
													0.352	0.235784	0.0026778	0.0359054	0.0297814
													0.356	0.233872	0.00401233	0.0396663	0.0258583
													0.36	0.2324	0.00330581	0.0358057	0.0305445
													0.364	0.23243	0.00164855	0.0359004	0.0204653
													0.368	0.230246	0.00257749	0.0367671	0.0191492
													0.372	0.226313	9.15859e-05	0.035721	0.0173994
													0.376	0.231	0.00392511	0.0404035	0.0173592
													0.38	0.221439	0.00137815	0.0360897	0.0174051
													0.384	0.218784	0.00132581	0.0387846	0.0280568
													0.388	0.219032	0.00112084	0.0356115	0.0292915
													0.392	0.217783	0.000292203	0.0382017	0.0325961
													0.396	0.211762	0.000767577	0.0369664	0.0221578
													0.4	0.215056	0.000436123	0.0356314	0.0143001
													0.404	0.209205	0.000942026	0.0372852	0.0252731
													0.408	0.209597	-0.000252951	0.0365031	0.0193271
													0.412	0.207847	9.15859e-05	0.0343014	0.0194613
													0.416	0.207184	-0.00208031	0.0405828	0.0151286
													0.42	0.202255	0.000728326	0.0387945	0.0244768
													0.424	0.204698	0.00056696	0.0348742	0.0211894
													0.428	0.200445	-0.00110339	0.0356862	0.0158331
													0.432	0.20027	-0.000588766	0.0370809	0.0189037
													0.436	0.197139	-0.00265599	0.0379377	0.0238159
													0.44	0.196234	-0.00221987	0.037863	0.0163254
													0.444	0.197459	-0.000239868	0.0389141	0.0240763
													0.448	0.196578	-0.000946387	0.038127	0.0299283
													0.452	0.192687	-0.00258185	0.0387995	0.016976
													0.456	0.190479	-0.00238123	0.0352578	0.0122106
													0.46	0.192766	-0.00159185	0.0363039	0.0292594
													0.464	0.185092	-0.00440484	0.0385953	0.0230873
													0.468	0.18905	-0.00309211	0.0366177	0.0281945
													0.472	0.185744	-0.00135634	0.034122	0.0291526
													0.476	0.182595	-0.00228092	0.0396961	0.0247373
													0.48	0.185273	-0.00300053	0.0378182	0.0310081
													0.484	0.18213	-0.00276938	0.0389738	0.0270333
													0.488	0.184465	-0.00333198	0.0365828	0.0235623
													0.492	0.178909	-0.00375938	0.0384259	0.0156495
													0.496	0.177147	-0.00247282	0.0387895	0.0264034
													0.5	0.178203	-0.00417806	0.0362939	0.0221659
													0.504	0.178589	-0.00287841	0.0360399	0.0233741
													0.508	0.177377	-0.00379427	0.0351631	0.0128245
													0.512	0.177045	-0.00283916	0.0358306	0.020229
													0.516	0.17512	-0.00414753	0.0382366	0.0204608
													0.52	0.171603	-0.00363291	0.0388593	0.0146994
													0.524	0.170765	-0.00514625	0.0370461	0.0162313
													0.528	0.170656	-0.0021152	0.0392279	0.0263793
													0.532	0.170451	-0.00548643	0.0391432	0.0251767
													0.536	0.166729	-0.00587458	0.0344857	0.0209484
													0.54	0.165752	-0.00214573	0.0365529	0.0164654
													0.544	0.162416	-0.00498925	0.0377584	0.0297757
													0.548	0.164967	-0.0057263	0.0400199	0.0302989
													0.552	0.163652	-0.00471885	0.0347846	0.0289828
													0.556	0.161764	-0.00229401	0.0357808	0.0126685
													0.56	0.16282	-0.00486277	0.0353126	0.0254189
													0.564	0.162379	-0.00274322	0.0366227	0.0127499
													0.568	0.160268	-0.00612317	0.0375143	0.0229232
													0.572	0.158006	-0.00498489	0.0380573	0.026665
													0.576	0.156425	-0.00562163	0.0367771	0.0116404
													0.58	0.155418	-0.00613189	0.0372653	0.0296162
													0.584	0.158368	-0.00548643	0.0353624	0.0164172
													0.588	0.156926	-0.00602722	0.0351582	0.0169289
													0.592	0.152866	-0.00239432	0.0380772	0.0140557
													0.596	0.148848	-0.00364599	0.0384259	0.0249771
													0.6	0.152884	-0.00666396	0.0382565	0.0227029
													0.604	0.152166	-0.00241612	0.0359651	0.0213718
													0.608	0.146882	-0.00541665	0.0347646	0.027218
													0.612	0.146954	-0.00478427	0.0346152	0.0269828
													0.616	0.150513	-0.00714806	0.0365729	0.0256277
													0.62	0.147986	-0.00335379	0.036538	0.0132583
													0.624	0.144921	-0.00418678	0.0353923	0.0190528
													0.628	0.149029	-0.00503286	0.0373649	0.0179146
													0.632	0.151394	-0.00552568	0.038122	0.0256162
													0.636	0.143534	-0.00570449	0.0333549	0.0290941
													0.64	0.140626	-0.00775863	0.0375293	0.0250127
													0.644	0.140777	-0.00761471	0.0375093	0.0182542
													0.648	0.140439	-0.00634995	0.037589	0.0114464
													0.652	0.140143	-0.00454877	0.0392827	0.015062
													0.656	0.1377	-0.00576991	0.0355766	0.020159
													0.66	0.135281	-0.00612753	0.0388045	0.0154338
													0.664	0.139812	-0.00727454	0.0388991	0.0146558
													0.668	0.137079	-0.00778916	0.0353425	0.0141062
													0.672	0.134159	-0.00531634	0.0347846	0.017373
													0.676	0.134099	-0.00477555	0.0360847	0.012112
													0.68	0.136337	-0.00686894	0.0352329	0.0184963
													0.684	0.13726	-0.00713498	0.0356214	0.01433
													0.688	0.13805	-0.00607956	0.0378481	0.0280798
													0.692	0.131595	-0.00559982	0.0367273	0.0126031
													0.696	0.134829	-0.00669885	0.0355766	0.0215967
													0.7	0.133375	-0.0063107	0.0355766	0.0105342
													0.704	0.133133	-0.00603595	0.0364882	0.0210023
													0.708	0.125544	-0.00900158	0.0338979	0.00897484
													0.712	0.134177	-0.00819912	0.0365729	0.0213569
													0.716	0.12736	-0.00811625	0.0337484	0.0188371
													0.72	0.127614	-0.00738793	0.0361245	0.0167981
													0.724	0.127879	-0.00432198	0.0347248	0.0136553
													0.728	0.128018	-0.00810317	0.0360548	0.0189347
													0.732	0.126118	-0.00922401	0.0373549	0.0217161
													0.736	0.125002	-0.0088533	0.0354869	0.0167832
													0.74	0.122613	-0.00849132	0.038411	0.0238056
													0.744	0.12289	-0.00788075	0.0340623	0.0191171
													0.748	0.125756	-0.00594	0.0337933	0.0224527
													0.752	0.121943	-0.00796361	0.0339577	0.0162967
													0.756	0.124115	-0.00710445	0.0347248	0.0110529
													0.76	0.122564	-0.00908445	0.0343213	0.0107717
													0.764	0.121334	-0.00643282	0.0373549	0.014478
													0.768	0.121623	-0.00733123	0.033878	0.0158882
													0.772	0.120742	-0.00616678	0.0345305	0.0087683
													0.776	0.118987	-0.00827326	0.0338132	0.0148612
													0.78	0.118106	-0.00793744	0.0359601	0.00796968
													0.784	0.118595	-0.0104364	0.0345355	0.0142772
													0.788	0.11369	-0.00826453	0.0371606	0.0199616
													0.792	0.114547	-0.0072789	0.0360697	0.0208038
													0.796	0.120067	-0.00849568	0.0360299	0.0203896
													0.8	0.116912	-0.0110906	0.0343014	0.0112973
													0.804	0.115681	-0.00874863	0.0348493	0.0195267
													0.808	0.115506	-0.00732687	0.0370062	0.0180614
													0.812	0.118185	-0.00669449	0.0358655	0.0083908
													0.816	0.112182	-0.00917603	0.0346849	0.0103552
													0.82	0.116013	-0.00805956	0.0322441	0.00705976
													0.824	0.111585	-0.00783713	0.0340722	0.0144929
													0.828	0.111591	-0.00918039	0.0336289	0.0196105
													0.832	0.108177	-0.0094944	0.033076	0.0261739
													0.836	0.113298	-0.00816859	0.0317958	0.0203058
													0.84	0.10887	-0.00828634	0.0354072	0.0073799
													0.844	0.108937	-0.00867885	0.035188	0.0105365
													0.848	0.108502	-0.00914114	0.0354022	0.00693698
													0.852	0.109039	-0.0103928	0.0348394	0.0238939
													0.856	0.107477	-0.00889255	0.0326276	0.0249232
													0.86	0.10662	-0.00745771	0.0317509	0.0206168
													0.864	0.10852	-0.00842154	0.0332055	0.0243311
													0.868	0.108846	-0.00835612	0.0328369	0.0136082
													0.872	0.103731	-0.00705211	0.0340374	0.0196839
													0.876	0.10542	-0.00847387	0.0346002	0.0179398
													0.88	0.10764	-0.0100701	0.0366924	0.0089932
													0.884	0.10472	-0.00990872	0.0358705	0.014852
													0.888	0.105329	-0.00870502	0.0356712	0.0235967
													0.892	0.10443	-0.00966013	0.0346999	0.0147775
													0.896	0.0992725	-0.009067	0.0337335	0.0188119
													0.9	0.105782	-0.0085611	0.0337285	0.0246019
													0.904	0.103019	-0.00947696	0.0340274	0.0198365
													0.908	0.0997913	-0.0083474	0.0335741	0.0240144
													0.912	0.103073	-0.00982149	0.0332852	0.0147407
													0.916	0.103001	-0.00662035	0.0324932	0.0142313
													0.92	0.101414	-0.00651132	0.0349589	0.00988477
													0.924	0.0989165	-0.00924581	0.0333101	0.0157012
													0.928	0.0996103	-0.0068733	0.0330062	0.00904599
													0.932	0.0982831	-0.0100265	0.0353126	0.0102175
													0.936	0.101897	-0.0101442	0.0326077	0.0186203
													0.94	0.101818	-0.00747079	0.0331258	0.0159043
													0.944	0.0994293	-0.00890564	0.0315816	0.0205606
													0.948	0.0949592	-0.0113436	0.0309141	0.0214154
													0.952	0.0949773	-0.00682533	0.0337983	0.0146891
													0.956	0.0939638	-0.0096296	0.0345305	0.010027
													0.96	0.0964975	-0.0100526	0.0318904	0.0242255
													0.964	0.0952246	-0.00760599	0.0328269	0.0210138
													0.968	0.0958821	-0.00897978	0.0319452	0.0233741
													0.972	0.0956408	-0.00789819	0.0318506	0.0123701
													0.976	0.0914844	-0.0092807	0.031995	0.0210207
													0.98	0.0970887	-0.00727017	0.0322839	0.0251584
													0.984	0.0949592	-0.0100265	0.0331955	0.0221704
													0.988	0.0949954	-0.0100265	0.0304458	0.0246673
													0.992	0.0958399	-0.00904956	0.0313873	0.00841374
													0.996	0.0924496	-0.00824273	0.0342416	0.0173374
													1	0.0943378	-0.0110121	0.0327621	0.0120902
													1.004	0.0929382	-0.00733995	0.0328418	0.0062359
													1.008	0.0950014	-0.00795925	0.0336289	0.0233661
													1.012	0.0900245	-0.00897105	0.0335741	0.0196759
													1.016	0.0918584	-0.00876172	0.0308244	0.00869716
													1.02	0.0899521	-0.0110732	0.0298829	0.0168635
													1.024	0.0879553	-0.00928942	0.0297783	0.0138274
													1.028	0.0886913	-0.00788947	0.0322142	0.00938219
													1.032	0.0933304	-0.00793308	0.0330809	0.0154292
													1.036	0.0897651	-0.00832559	0.0315866	0.00922154
													1.04	0.0868755	-0.00945951	0.0307746	0.00701042
													1.044	0.0853915	-0.00828198	0.0303462	0.0187166
													1.048	0.0883595	-0.00751876	0.0302565	0.0242117
													1.052	0.0879493	-0.00982149	0.0315567	0.00930301
													1.056	0.0850898	-0.00832559	0.0275816	0.0199788
													1.06	0.0889567	-0.00874427	0.0345953	0.0108245
													1.064	0.0831654	-0.0104844	0.0316463	0.0234498
													1.068	0.0861033	-0.0088315	0.0314371	0.0198056
													1.072	0.088082	-0.00960343	0.0293549	0.00750841
													1.076	0.0878829	-0.00795925	0.0276912	0.016766
													1.08	0.0877261	-0.00795053	0.0337584	0.0204091
													1.084	0.0868815	-0.00911498	0.0319203	0.0229955
													1.088	0.0840763	-0.00886202	0.0297634	0.0125927
													1.092	0.0822364	-0.00832123	0.0294296	0.019194
													1.096	0.0825622	-0.0101224	0.031721	0.00759447
													1.1	0.0838169	-0.00818167	0.0307447	0.0144183
													1.104	0.0804447	-0.00895361	0.0332403	0.0114292
													1.108	0.0816995	-0.00923709	0.0288169	0.0071791
													1.112	0.0833585	-0.011675	0.0298979	0.0086111
													1.116	0.0798053	-0.00954238	0.03067	0.0235887
													1.12	0.0817055	-0.00848696	0.0306052	0.00437704
													1.124	0.0792563	-0.00858727	0.0316115	0.00681077
													1.128	0.0802034	-0.0100614	0.0322391	0.022743
													1.132	0.0815728	-0.00940718	0.0303014	0.0162519
													1.136	0.0831835	-0.00912806	0.0295093	0.0198262
													1.14	0.0814703	-0.00975172	0.0307746	0.0109978
													1.144	0.0784178	-0.00625837	0.0296986	0.019949
													1.148	0.0797872	-0.00753185	0.030939	0.0170987
													1.152	0.079021	-0.00919348	0.0286476	0.006369
													1.156	0.0779291	-0.00925453	0.0290859	0.0082336
													1.16	0.0784298	-0.00991308	0.030934	0.0204286
													1.164	0.0786892	-0.0107504	0.0322391	0.00894157
													1.168	0.0744423	-0.00911934	0.0307895	0.00583773
													1.172	0.0770604	-0.0104582	0.0299776	0.00403625
													1.176	0.0775672	-0.00967757	0.0300573	0.0163954
													1.18	0.0776999	-0.0108682	0.0276264	0.0165353
													1.184	0.0757695	-0.00995669	0.0316912	0.00896222
													1.188	0.0740502	-0.00586586	0.0300672	0.00387331
													1.192	0.0801733	-0.0093374	0.0287572	0.019171
													1.196	0.0773983	-0.0100526	0.0300922	0.00644588
													1.2	0.0774345	-0.00953801	0.0271781	0.0205812
													1.204	0.0767829	-0.00634995	0.0277061	0.00907238
													1.208	0.0763546	-0.00804647	0.0280299	0.0189083
													1.212	0.0755824	-0.00651132	0.0288966	0.0096897
													1.216	0.0735012	-0.0082907	0.0295044	0.00781478
													1.22	0.075679	-0.00608828	0.0260822	0.00768856
													1.224	0.06958	-0.00805083	0.0302665	0.00602821
													1.228	0.070135	-0.00768449	0.0272578	0.00865356
													1.232	0.0738028	-0.0114482	0.0308045	0.0120959
													1.236	0.0709977	-0.0085611	0.0255392	0.00604657
													1.24	0.0710037	-0.0083474	0.0302615	0.0109507
													1.244	0.0727713	-0.00870502	0.0310735	0.0135727
													1.248	0.0662319	-0.00945951	0.0315517	0.0158629
													1.252	0.0671851	-0.00897542	0.0265255	0.0196266
													1.256	0.0670101	-0.00911498	0.0266401	0.015412
													1.26	0.0688742	-0.0100047	0.0268194	0.00768053
													1.264	0.0712329	-0.00991744	0.0268941	0.00887157
													1.268	0.070129	-0.0103448	0.0268941	0.0115853
													1.272	0.0738511	-0.0108726	0.0285679	0.0152789
													1.276	0.0700023	-0.0102315	0.0257983	0.0157379
													1.28	0.0677702	-0.0105716	0.0275816	0.00365644
													1.284	0.070497	-0.00958599	0.0258182	0.00393412
													1.288	0.0659665	-0.0105193	0.0265106	0.0148475
													1.292	0.073085	-0.00756238	0.0287671	0.00368742
													1.296	0.0670041	-0.00891	0.0244234	0.00364612
													1.3	0.069954	-0.00722656	0.0260822	0.0152892
													1.304	0.0661535	-0.012085	0.0259875	0.00618885
													1.308	0.0653934	-0.0100396	0.0249664	0.0151079
													1.312	0.0682227	-0.00843026	0.027462	0.00463636
													1.316	0.0682408	-0.00860471	0.0260125	0.00503108
													1.32	0.0672514	-0.00798978	0.0281245	0.0216311
													1.324	0.0650254	-0.00823837	0.0269041	0.0183368
													1.328	0.0632156	-0.00817731	0.0261868	0.00543842
													1.332	0.0654115	-0.00808572	0.025604	0.0183334
													1.336	0.0668714	-0.00631943	0.0267397	0.00763807
													1.34	0.0645247	-0.011989	0.0257484	0.0213328
													1.344	0.0635957	-0.0109292	0.0275318	0.012743
													1.348	0.0620936	-0.00783277	0.0259078	0.00902533
													1.352	0.0680296	-0.0100614	0.025878	0.00992837
													1.356	0.0585404	-0.0105367	0.0268991	0.00682454
													1.36	0.0641386	-0.00715242	0.0255641	0.00830244
													1.364	0.0644161	-0.00910625	0.0275068	0.011163
													1.368	0.0632578	-0.0106545	0.0264508	0.00691748
													1.372	0.0616411	-0.0098433	0.0228941	0.0123678
													1.376	0.0631131	-0.00976916	0.0244433	0.011435
													1.38	0.0624555	-0.0093592	0.0254396	0.0031814
													1.384	0.057732	-0.00918039	0.0250959	0.0102829
													1.388	0.0664853	-0.0100308	0.0281345	0.0175979
													1.392	0.0620755	-0.00997414	0.0286824	0.00809017
													1.396	0.0607845	-0.00926762	0.0231731	0.009015
													1.4	0.0598012	-0.00837793	0.0263113	0.0148727
													1.404	0.0596504	-0.0103492	0.0247323	0.00797657
													1.408	0.059771	-0.00940282	0.0262466	0.0197631
													1.412	0.0630708	-0.00739229	0.025061	0.00639769
													1.416	0.0563746	-0.00994797	0.0252951	0.0110402
													1.42	0.0594573	-0.00947696	0.0222067	0.0189484
													1.424	0.0612912	-0.00969066	0.0263761	0.00846997
													1.428	0.0596443	-0.00996105	0.0251258	0.01198
													1.432	0.0617376	-0.00914987	0.0242042	0.0137998
													1.436	0.0572856	-0.00846079	0.0259477	0.0145595
													1.44	0.0594694	-0.0106589	0.0258032	0.0222095
													1.444	0.0594814	-0.0092589	0.0252005	0.00373217
													1.448	0.0567185	-0.0100439	0.0261021	0.0216174
													1.452	0.0587394	-0.0108028	0.02534	0.0123116
													1.456	0.0599942	-0.0100614	0.0262715	0.012237
													1.46	0.0579069	-0.00695617	0.0277161	0.00449178
													1.464	0.0569477	-0.00765832	0.0279054	0.0114292
													1.468	0.0548605	-0.00567832	0.0252105	0.0165067
													1.472	0.0602958	-0.00850876	0.0238356	0.0221693
													1.476	0.056441	-0.00931995	0.0238555	0.0133076
													1.48	0.0545468	-0.0093374	0.0227846	0.00363235
													1.484	0.0586248	-0.00809009	0.0222117	0.0224022
													1.488	0.0568211	-0.00795925	0.0250859	0.0191125
													1.492	0.0580336	-0.00856546	0.0242491	0.0215497
													1.496	0.0567668	-0.00831687	0.0219078	0.020922
													1.5	0.0583232	-0.00782405	0.0244483	0.019085
													1.504	0.0578647	-0.00968194	0.0222017	0.0183288
													1.508	0.0549027	-0.0117012	0.0220722	0.016922
													1.512	0.0533282	-0.0116314	0.023462	0.00509419
													1.516	0.0546373	-0.00908881	0.0204732	0.0179719
													1.52	0.0602174	-0.00828198	0.0214047	0.0139249
													1.524	0.0594814	-0.00909753	0.0252204	0.0132135
													1.528	0.0576958	-0.00913242	0.0229141	0.00517336
													1.532	0.0549932	-0.00980405	0.0230735	0.0110161
													1.536	0.0523871	-0.00861779	0.0224508	0.00929957
													1.54	0.054776	-0.0077063	0.0241893	0.00847915
													1.544	0.0524474	-0.0102009	0.0241096	0.01384
													1.548	0.0517235	-0.00873991	0.0231432	0.00780445
													1.552	0.0535152	-0.00960343	0.0227945	0.0112043
													1.556	0.0555723	-0.0105411	0.0212951	0.0122152
													1.56	0.0526887	-0.00779352	0.0226451	0.0034304
													1.564	0.0542512	-0.00923709	0.0241196	0.0143862
													1.568	0.0511745	-0.00958163	0.0203786	0.0139628
													1.572	0.052737	-0.00874427	0.0239601	0.0178859
													1.576	0.0515244	-0.00814678	0.0219527	0.0129048
													1.58	0.0557292	-0.00934612	0.0221619	0.00972986
													1.584	0.0508609	-0.00880533	0.0217883	0.0176564
													1.588	0.0486951	-0.00808136	0.0225853	0.015171
													1.592	0.0505411	-0.00774555	0.0235417	0.0127224
													1.596	0.0500042	-0.0101704	0.0235616	0.0204562
													1.6	0.0491295	-0.00789383	0.0213748	0.0196518
													1.604	0.0515968	-0.00861343	0.0230187	0.0124963
													1.608	0.0482125	-0.00814242	0.0230685	0.0137884
													1.612	0.0479954	-0.00945951	0.0214147	0.00460423
													1.616	0.0495156	-0.0102663	0.0222117	0.0213844
													1.62	0.050897	-0.0098433	0.0213051	0.00193298
													1.624	0.04922	-0.00816423	0.0228045	0.0207316
													1.628	0.0481944	-0.0103492	0.0192827	0.00426688
													1.632	0.0475309	-0.0068733	0.0209365	0.00421295
													1.636	0.0498956	-0.0108159	0.0198406	0.00531909
													1.64	0.0480617	-0.00751004	0.0218182	0.0104929
													1.644	0.0489907	-0.00921964	0.019203	0.0201383
													1.648	0.0470302	-0.0103012	0.0203188	0.00485093
													1.652	0.0483875	-0.00801158	0.0193674	0.0201705
													1.656	0.0499741	-0.00968194	0.0211457	0.00193413
													1.66	0.0486047	-0.00943335	0.0225554	0.00888993
													1.664	0.0490692	-0.00726145	0.0219427	0.0182668
													1.668	0.0444603	-0.0113785	0.0198257	0.0215531
													1.672	0.048297	-0.00825145	0.0233873	0.0124883
													1.676	0.0474947	-0.0110426	0.0228045	0.0120466
													1.68	0.0462519	-0.00773683	0.0208518	0.00555546
													1.684	0.0433744	-0.0117012	0.0232976	0.00229558
													1.688	0.0478747	-0.0097081	0.0228493	0.0213867
													1.692	0.0476877	-0.00960343	0.0204384	0.00730646
													1.696	0.0479652	-0.0115049	0.0182665	0.00764266
													1.7	0.0412931	-0.010467	0.0172553	0.016556
													1.704	0.0468371	-0.0108071	0.0207223	0.0169874
													1.708	0.0435674	-0.0102794	0.0182765	0.0205227
													1.712	0.0465837	-0.0101399	0.0210012	0.00185496
													1.716	0.0458357	-0.00725273	0.0206276	0.0155302
													1.72	0.0483815	-0.00860035	0.0232578	0.0162886
													1.724	0.0478747	-0.00950312	0.0220623	0.0209955
													1.728	0.0431271	-0.00806828	0.017345	0.018922
													1.732	0.045148	-0.0089318	0.0206775	0.00416476
													1.736	0.0428435	-0.00983894	0.0221669	0.00412345
													1.74	0.0468854	-0.00979533	0.0198257	0.00368742
													1.744	0.0422161	-0.00884458	0.0204334	0.00526516
													1.748	0.0433623	-0.0120719	0.0177684	0.0116599
													1.752	0.0454074	-0.0100788	0.0194022	0.0140006
													1.756	0.0422523	-0.00956854	0.0201494	0.0194889
													1.76	0.0419567	-0.00822092	0.019188	0.00774708
													1.764	0.0441405	-0.00903647	0.0193126	0.0106914
													1.768	0.0443275	-0.00760163	0.0197011	0.0106639
													1.772	0.0410096	-0.00899722	0.0198555	0.0209002
													1.776	0.0446774	-0.00823837	0.021589	0.014416
													1.78	0.0435493	-0.0111691	0.0166177	0.00898976
													1.784	0.0425902	-0.00965577	0.0186401	0.00295421
													1.788	0.0416913	-0.0103841	0.0175193	0.00469029
													1.792	0.0422463	-0.00851313	0.0179477	0.00750726
													1.796	0.041631	-0.00750568	0.0185405	0.0106295
													1.8	0.0407623	-0.0102445	0.0186301	0.0213638
													1.804	0.0426867	-0.0121809	0.02133	0.00877978
													1.808	0.0408648	-0.0114526	0.0213051	0.0103047
													1.812	0.0412509	-0.00818603	0.017858	0.01626
													1.816	0.0413293	-0.00792	0.0182665	0.00284405
													1.82	0.040346	-0.0110208	0.0163288	0.0205812
													1.824	0.0373116	-0.0112476	0.0194819	0.019747
													1.828	0.039598	-0.0105978	0.0160349	0.0118492
													1.832	0.0398695	-0.00930251	0.0180174	0.0105916
													1.836	0.0372392	-0.012761	0.0172802	0.014268
													1.84	0.0397729	-0.0108507	0.0193076	0.0156862
													1.844	0.0366601	-0.00620167	0.0217634	0.018416
													1.848	0.0355199	-0.00918912	0.0161993	0.00779757
													1.852	0.0413112	-0.00994361	0.0175492	0.0161842
													1.856	0.0347417	-0.0111691	0.0198954	0.00886813
													1.86	0.0371005	-0.00786766	0.0174695	0.0121911
													1.864	0.037746	-0.0113959	0.0172204	0.0151194
													1.868	0.0376012	-0.00991308	0.0174346	0.0195795
													1.872	0.0389947	-0.00958599	0.0214944	0.00902304
													1.876	0.0361654	-0.0101224	0.0155716	0.0154992
													1.88	0.0352847	-0.00959035	0.0152777	0.00700354
													1.884	0.0378003	-0.0112738	0.0171407	0.012813
													1.888	0.0354053	-0.0114352	0.0164682	0.0188463
													1.892	0.0388439	-0.00866577	0.0168518	0.0198756
													1.896	0.0343315	-0.00946387	0.0179826	0.00769659
													1.9	0.0379571	-0.0116968	0.0174844	0.00805459
													1.904	0.0364912	-0.00718295	0.0189589	0.0211343
													1.908	0.0339937	-0.00959471	0.0204433	0.0116564
													1.912	0.0338489	-0.0091455	0.0156314	0.0144378
													1.916	0.0364671	-0.00857854	0.0176837	0.00871782
													1.92	0.0358819	-0.0113087	0.0181968	0.0115531
													1.924	0.0311403	-0.0108944	0.0195118	0.0125445
													1.928	0.0329501	-0.00950312	0.0185504	0.00854914
													1.932	0.0385724	-0.0104931	0.0132005	0.0131286
													1.936	0.0317737	-0.00935048	0.0171856	0.00297486
													1.94	0.0332577	-0.0104495	0.0161096	0.00961741
													1.944	0.0347598	-0.0096863	0.0168568	0.0207614
													1.948	0.034796	-0.00803775	0.0158854	0.0138859
													1.952	0.0346633	-0.0106196	0.0165878	0.0195864
													1.956	0.0334085	-0.0082907	0.0154022	0.00801329
													1.96	0.0354717	-0.00763216	0.0168169	0.00337991
													1.964	0.0329863	-0.0094944	0.0174645	0.0154407
													1.968	0.0323468	-0.0084826	0.0171208	0.0101567
													1.972	0.0343255	-0.00911934	0.0150834	0.0110827
													1.976	0.0334327	-0.0121286	0.0139925	0.00893813
													1.98	0.0303802	-0.00862216	0.0156463	0.00229558
													1.984	0.0325338	-0.00785022	0.0175841	0.0113856
													1.988	0.0317315	-0.00953365	0.0159203	0.00333631
													1.992	0.031454	-0.00785458	0.0191631	0.0134499
													1.996	0.0319607	-0.0105106	0.0183014	0.012875
													2	0.0324071	-0.00982586	0.0161345	0.009871
													2.004	0.029608	-0.0099785	0.0140174	0.00175054
													2.008	0.032377	-0.0106589	0.0137036	0.0128429
													2.012	0.0300062	-0.0100614	0.0150386	0.00124865
													2.016	0.0298674	-0.00819039	0.0161793	0.0126099
													2.02	0.0331069	-0.0111299	0.0143711	0.0104091
													2.024	0.0291857	-0.00845207	0.0158157	0.0180328
													2.028	0.0327932	-0.0100352	0.0163238	0.0173523
													2.032	0.0312428	-0.00785022	0.0159751	0.00832195
													2.036	0.0326002	-0.0105498	0.0153873	0.00439654
													2.04	0.0302113	-0.0109511	0.0161743	0.0207224
													2.044	0.0303198	-0.0100221	0.0148344	0.0190896
													2.048	0.030537	-0.00720912	0.017868	0.0181028
													2.052	0.0320753	-0.00894489	0.0158954	0.0101992
													2.056	0.0320934	-0.00776735	0.0153225	0.00097418
													2.06	0.0273518	-0.0108813	0.0169066	0.0113764
													2.064	0.0285402	-0.00998722	0.0164583	0.0208497
													2.068	0.0310619	-0.0102576	0.0130909	0.0187832
													2.072	0.0313876	-0.0107853	0.0137484	0.0151378
													2.076	0.0289022	-0.010842	0.0118804	0.00961168
													2.08	0.0293305	-0.0111996	0.0142017	0.0090173
													2.084	0.0295778	-0.00776299	0.0150037	0.00368857
													2.088	0.0277922	-0.00779788	0.0132304	0.0167075
													2.092	0.0291797	-0.0105324	0.0115318	0.000899596
													2.096	0.0274121	-0.0118582	0.0152677	0.0138308
													2.1	0.0284377	-0.00918912	0.0159851	0.0200018
													2.104	0.0299881	-0.00836484	0.0132403	0.0146432
													2.108	0.0268692	-0.0118582	0.0153773	0.005046
													2.112	0.0250474	-0.00963832	0.0131009	0.00180217
													2.116	0.0293365	-0.0106109	0.0137584	0.0129048
													2.12	0.0288358	-0.00945951	0.0166675	0.00561742
													2.124	0.0281602	-0.00720039	0.0132453	0.00496912
													2.128	0.0249569	-0.00975608	0.0118057	0.00912401
													2.132	0.0280999	-0.00731815	0.0121295	0.0169197
													2.136	0.0287634	-0.00933304	0.0103462	0.00203625
													2.14	0.030531	-0.00972991	0.0133898	0.00687732
													2.144	0.0288901	-0.010057	0.0130411	0.0134831
													2.148	0.0285825	-0.00885766	0.0131806	0.0200649
													2.152	0.0246492	-0.00881405	0.0136787	0.00112186
													2.156	0.0244984	-0.0088533	0.0124782	0.0169588
													2.16	0.0243174	-0.00828198	0.0151333	0.0153787
													2.164	0.0258859	-0.00958163	0.0155766	0.0110116
													2.168	0.0250594	-0.00909753	0.0175143	0.0086352
													2.172	0.0216027	-0.0110514	0.0145853	0.0187878
													2.176	0.0299639	-0.0101006	0.013594	0.0205755
													2.18	0.0258075	-0.0119934	0.0120648	0.0113133
													2.184	0.0248784	-0.00608392	0.0121096	0.000799309
													2.188	0.0234306	-0.00806828	0.0105903	0.0146547
													2.192	0.0256205	-0.00981713	0.0130361	0.0114682
													2.196	0.0231169	-0.0100875	0.0155268	0.00689453
													2.2	0.0226223	-0.00988255	0.00911083	0.00777118
													2.204	0.0261694	-0.00881405	0.0134894	0.00265817
													2.208	0.0240942	-0.0100963	0.0123487	0.0156358
													2.212	0.0232798	-0.0101093	0.0129913	0.00126861
													2.216	0.0236056	-0.0101966	0.0104757	0.00275111
													2.22	0.0233703	-0.0128002	0.0127671	0.00278553
													2.224	0.0221396	-0.0109423	0.0129215	0.00588707
													2.228	0.0237081	-0.00899286	0.0129465	0.00654112
													2.232	0.0211382	-0.0104277	0.0136389	0.0144126
													2.236	0.0278525	-0.00905392	0.0112428	0.00313665
													2.24	0.0246371	-0.00989127	0.00915567	0.0029783
													2.244	0.0223448	-0.0105411	0.0145205	0.0132571
													2.248	0.0192621	-0.0097648	0.0108194	0.0118171
													2.252	0.0232617	-0.00971683	0.0110635	0.00232426
													2.256	0.0243958	-0.0084259	0.0110884	0.0110689
													2.26	0.0231411	-0.0103274	0.0107447	0.0118721
													2.264	0.0190932	-0.00825145	0.0115517	0.00281422
													2.268	0.0234608	-0.00985638	0.0145255	0.0173684
													2.272	0.0232557	-0.0103666	0.0135841	0.0162267
													2.276	0.0212951	-0.00938101	0.0115367	0.00149581
													2.28	0.0170421	-0.00902339	0.0114869	0.00907123
													2.284	0.0203238	-0.00901031	0.012269	0.0118262
													2.288	0.0232496	-0.0112738	0.0104857	0.0058974
													2.292	0.0197447	-0.00947696	0.0130859	0.0167947
													2.296	0.020179	-0.0113348	0.00954421	0.0132376
													2.3	0.0204143	-0.00836484	0.0127123	0.0176415
													2.304	0.0229601	-0.0114831	0.0109191	0.0202462
													2.308	0.0237322	-0.00811625	0.0112329	0.00162294
													2.312	0.020903	-0.00781533	0.0110087	0.00264096
													2.316	0.0202876	-0.0135416	0.0103113	0.000604014
													2.32	0.0181521	-0.0117928	0.0118257	0.00876257
													2.324	0.0220974	-0.010938	0.0113624	0.00953824
													2.328	0.0200825	-0.0108115	0.0120847	0.0113592
													2.332	0.0192983	-0.0102751	0.0097335	0.00324681
													2.336	0.0191173	-0.00880969	0.0125828	0.0157436
													2.34	0.0174161	-0.00856982	0.00952927	0.00700698
													2.344	0.0148402	-0.00926762	0.0131806	0.000982326
													2.348	0.0204384	-0.0117404	0.00995268	0.0125159
													2.352	0.0187011	-0.00933304	0.012254	0.00400756
													2.356	0.0165112	-0.0103274	0.00967372	0.0183632
													2.36	0.0189605	-0.00936357	0.0107347	0.000568214
													2.364	0.0161734	-0.0114744	0.0110984	0.00787445
													2.368	0.0203902	-0.00868321	0.0123138	0.01012
													2.372	0.0201067	-0.0100047	0.00818431	0.00862717
													2.376	0.0190329	-0.00750132	0.0139676	0.00107848
													2.38	0.0146653	-0.0112738	0.0126675	0.00705747
													2.384	0.0199498	-0.0113523	0.0142715	0.0181188
													2.388	0.0180435	-0.00944207	0.0123138	0.00261801
													2.392	0.0167525	-0.00998722	0.00958406	0.00826687
													2.396	0.0161191	-0.0103492	0.0105455	0.0147373
													2.4	0.0160829	-0.0106458	0.0101669	0.0198595
													2.404	0.0176635	-0.00881405	0.0119352	0.0186076
													2.408	0.019624	-0.0104888	0.012787	0.0174717
													2.412	0.0138931	-0.0102969	0.00931009	0.0187304
													2.416	0.0201006	-0.010323	0.00878705	0.00946939
													2.42	0.0172412	-0.0112825	0.00975841	0.0101728
													2.424	0.0152685	-0.0107766	0.0112927	0.0114648
													2.428	0.0191776	-0.00937229	0.00980822	0.00521352
													2.432	0.0178927	-0.00884894	0.0115019	0.0134373
													2.436	0.0121979	-0.0111909	0.0115616	0.0125686
													2.44	0.0184718	-0.00729634	0.00838854	0.0203781
													2.444	0.0149488	-0.0100788	0.00941469	0.00302191
													2.448	0.0168672	-0.0115093	0.00828892	0.005155
													2.452	0.0145325	-0.0101093	0.0120448	0.00478323
													2.456	0.0162458	-0.0102838	0.00761644	0.00222329
													2.46	0.0170059	-0.00729198	0.00875716	0.0138916
													2.464	0.0191716	-0.0102402	0.0098132	0.0118538
													2.468	0.0136638	-0.0106807	0.0100722	0.00314468
													2.472	0.0166198	-0.0110732	0.0120548	0.0144677
													2.476	0.0128132	-0.00945515	0.00764633	0.00565414
													2.48	0.014617	-0.00900158	0.00862765	0.0118549
													2.484	0.0153349	-0.00937229	0.00956912	0.0186971
													2.488	0.0147799	-0.0111822	0.00976339	0.016743
													2.492	0.0151056	-0.00925453	0.00925031	0.00430475
													2.496	0.0133622	-0.00920656	0.00764134	0.0113305
													2.5	0.015727	-0.00783713	0.00827895	0.003295
													2.504	0.0138026	-0.00996542	0.0111034	0.0147648
													2.508	0.0108285	-0.0102184	0.0107397	0.0153305
													2.512	0.00874727	-0.0120675	0.0108045	0.0160649
													2.516	0.0121195	-0.00945951	0.00876712	0.0099605
													2.52	0.0137543	-0.0101878	0.0107298	0.0121131
													2.524	0.0108225	-0.00857854	0.00905106	0.0177861
													2.528	0.0152564	-0.00939846	0.00928518	0.00463407
													2.532	0.0121557	-0.01031	0.00966376	0.00906434
													2.536	0.014991	-0.0134588	0.00468742	0.0192915
													2.54	0.0119566	-0.00965577	0.00724284	0.00538105
													2.544	0.0147014	-0.00919784	0.00787049	0.01728
													2.548	0.013326	-0.00880097	0.00857783	0.00937301
													2.552	0.0152745	-0.0105891	0.0105305	0.00711713
													2.556	0.0122281	-0.0109729	0.00854296	0.0189771
													2.56	0.0122522	-0.00901031	0.00946949	0.00372185
													2.564	0.0160347	-0.00914114	0.0110037	0.00700813
													2.568	0.00777602	-0.0083692	0.0108394	0.0138492
													2.572	0.0140318	-0.0120981	0.0067746	0.0152399
													2.576	0.0126986	-0.00931559	0.00892154	0.0121865
													2.58	0.0120773	-0.0108377	0.00849813	0.00495879
													2.584	0.0135854	-0.0115442	0.0089863	0.0174567
													2.588	0.00928417	-0.0104975	0.00900623	0.00179529
													2.592	0.00965819	-0.0111255	0.00855791	0.00799263
													2.596	0.0106898	-0.00939409	0.00701868	0.00693354
													2.6	0.0136397	-0.0102751	0.00765131	0.00315272
													2.604	0.011848	-0.00714806	0.00779577	0.0168624
													2.608	0.00793287	-0.00974735	0.00732254	0.0135887
													2.612	0.0159381	-0.0101529	0.00785554	0.0140729
													2.616	0.0148342	-0.0101704	0.00827895	0.00943382
													2.62	0.010539	-0.00880533	0.00753176	0.00385495
													2.624	0.011094	-0.0102445	0.00653549	0.00065978
													2.628	0.0119626	-0.0118189	0.00922042	0.011809
													2.632	0.0126986	-0.00972119	0.00944458	0.0134166
													2.636	0.00755282	-0.00897978	0.00703362	0.0181487
													2.64	0.0082526	-0.00892744	0.00620174	0.0104711
													2.644	0.0090127	-0.00907572	0.00536986	0.00478438
													2.648	0.00954961	-0.0107286	0.0098929	0.0162428
													2.652	0.0117575	-0.0086963	0.00578331	0.00572987
													2.656	0.00987537	-0.010166	0.0085878	0.00500239
													2.66	0.00796303	-0.011771	0.00683437	0.0136828
													2.664	0.00986933	-0.00839973	0.00743711	0.00166528
													2.668	0.0079389	-0.0104015	0.00853798	0.00528237
													2.672	0.00994173	-0.0101093	0.0108692	0.0107958
													2.676	0.0107441	-0.00947696	0.00722291	0.0106983
													2.68	0.0110759	-0.0101704	0.00604234	0.0136484
													2.684	0.00629803	-0.0107374	0.00561893	0.00590888
													2.688	0.0103942	-0.00753185	0.0056538	0.0125262
													2.692	0.00872917	-0.00675991	0.00918057	0.0144241
													2.696	0.0141344	-0.00881841	0.00747198	0.0140397
													2.7	0.00989346	-0.00897978	0.00637111	0.0043736
													2.704	0.00421679	-0.00758854	0.0068543	0.0110506
													2.708	0.00743216	-0.00955546	0.00909589	0.00817967
													2.712	0.00924798	-0.0112215	0.00615193	0.00664094
													2.716	0.0112206	-0.010105	0.00870735	0.0194671
													2.72	0.00778205	-0.00697797	0.00911582	0.00867421
													2.724	0.0113232	-0.0101835	0.00692902	0.0168589
													2.728	0.00525439	-0.0107243	0.00898132	0.0137103
													2.732	0.0111	-0.00964268	0.00985803	0.00320206
													2.736	0.00850597	-0.00861779	0.00802989	0.0163701
													2.74	0.00333	-0.00838665	0.00828892	0.00606149
													2.744	0.00927211	-0.00759727	0.00659029	0.00432196
													2.748	0.0101951	-0.0105062	0.00897136	0.0133237
													2.752	0.00845771	-0.0110819	0.00884184	0.00419
													2.756	0.00745026	-0.00936793	0.00759651	0.00931563
													2.76	0.0104002	-0.00916295	0.00681943	0.00619574
													2.764	0.00666602	-0.0116925	0.0070137	0.00855258
													2.768	0.00676858	-0.0121809	0.00622167	0.0178779
													2.772	0.00884982	-0.0106109	0.00929016	0.0190483
													2.776	0.00553793	-0.0105498	0.00520548	0.0175967
													2.78	0.00638249	-0.00999158	0.00470237	0.002937
													2.784	0.00697972	-0.00937229	0.00479701	0.000321055
													2.788	0.00387293	-0.00890564	0.00673973	0.0109416
													2.792	0.00586369	-0.0097081	0.00681943	0.00227377
													2.796	0.00808972	-0.00910189	0.00708344	0.00686814
													2.8	0.00465717	-0.00842154	0.00596264	0.0177195
													2.804	0.00917558	-0.0095729	0.00696389	0.000799768
													2.808	0.00567064	-0.00845207	0.00558406	0.0147465
													2.812	0.00837928	-0.00953365	0.00603238	0.0148658
													2.816	0.00584559	-0.0114046	0.00925529	0.0136599
													2.82	0.00737184	-0.0102707	0.00471731	0.015435
													2.824	0.00139353	-0.00819912	0.00765131	0.00492896
													2.828	0.00784841	-0.00958163	0.00714321	0.0157734
													2.832	0.00689526	-0.0106152	0.00236613	0.0148991
													2.836	0.00428315	-0.0112127	0.0082391	0.00793182
													2.84	0.00702798	-0.00799414	0.0064259	0.00415099
													2.844	0.0016831	-0.00996978	0.00813948	0.00492896
													2.848	0.00559222	-0.00777608	0.00556413	0.0190758
													2.852	0.00422885	-0.0116401	0.00822914	0.0030483
													2.856	0.00566461	-0.0094726	0.00592777	0.0183059
													2.86	0.00574907	-0.0116663	0.00379577	0.00871208
													2.864	0.00635836	-0.00809881	0.00330262	0.0195531
													2.868	0.00541124	-0.00909753	0.00870237	0.0108785
													2.872	0.00268451	-0.00801594	0.00252055	0.0181452
													2.876	0.00804749	-0.0114526	0.00528518	0.0138457
													2.88	0.0087895	-0.0102096	0.00538481	0.00419804
													2.884	-0.00013875	-0.0105934	0.00483188	0.0022623
													2.888	0.00278706	-0.00755802	0.00409465	0.018525
													2.892	0.00715466	-0.011361	0.00233624	0.00902992
													2.896	0.0033119	-0.0125342	0.00434371	0.000858632
													2.9	0.00611102	-0.0111473	0.00506102	0.0124505
													2.904	0.00212951	-0.0121635	0.0049863	0.0100339
													2.908	0.00527249	-0.0109031	0.00610212	0.00478323
													2.912	0.00172532	-0.0108289	0.00455293	0.010377
													2.916	0.00598434	-0.0077063	0.00446326	0.000931609
													2.92	0.00314902	-0.00943335	0.00640598	0.01005
													2.924	0.00643678	-0.00924145	0.00557908	0.0141865
													2.928	0.00520613	-0.00729198	0.00347198	0.0016623
													2.932	0.00310679	-0.0101311	0.00397011	0.0121441
													2.936	0.00257592	-0.00985638	0.00404981	0.0106949
													2.94	0.00258799	-0.0104495	0.00406476	0.0123426
													2.944	0.00834309	-0.0102663	0.00527024	0.0187499
													2.948	0.00195456	-0.00904083	0.00657534	0.00738105
													2.952	0.00312489	-0.0107286	0.0051208	0.00569775
													2.956	0.00430124	-0.00808136	0.00224658	0.00244015
													2.96	0.00558619	-0.0095511	0.00368618	0.00830244
													2.964	0.00237684	-0.00995669	0.00302864	0.0185193
													2.968	0.00334809	-0.0118059	0.00438356	0.013723
													2.972	0.00673841	-0.00961652	0.000134496	0.0122611
													2.976	0.00030163	-0.0102576	0.00546949	0.0192674
													2.98	0.00308266	-0.0115311	0.00221669	0.0124252
													2.984	0.00427711	-0.00982149	0.00241594	0.0147557
													2.988	0.00586972	-0.00962524	0.000767123	0.00397314
													2.992	-0.0019425	-0.0123597	0.00295392	0.00249523
													2.996	0.00447619	-0.00793308	0.00427895	0.00790198
													3	0.00292581	-0.0100744	0.00460274	0.000172346
													3.004	0.00457271	-0.0102707	0.00302864	0.0126868
													3.008	0.00295597	-0.00860471	0.00176837	0.0166765
													3.012	0.0029801	-0.00972991	0.00200249	0.0101739
													3.016	0.00180375	-0.00925453	0.00018929	0.0116186
													3.02	0.00208728	-0.00967757	-0.000278954	0.00563923
													3.024	-0.00147195	-0.00851313	0.00136986	0.0165858
													3.028	0.00561032	-0.00981277	0.00471731	0.0146971
													3.032	0.00404184	-0.00841282	0.00247572	0.00599723
													3.036	0.00178565	-0.00894489	0.00391034	0.000965115
													3.04	0.00226826	-0.0113959	0.00397011	0.00155949
													3.044	0.00422282	-0.00998722	0.00225156	0.00883256
													3.048	0.00416853	-0.00961652	0.00500623	0.0106524
													3.052	-0.00144782	-0.00940718	0.004	0.0159123
													3.056	0.00103157	-0.00843462	0.000562889	0.0060787
													3.06	0.00187614	-0.00917603	0.00582814	0.0073799
													3.064	0.0016288	-0.00880533	0.000722291	0.00513206
													3.068	0.0011281	-0.00942462	0.00317808	0.00970806
													3.072	0.00146592	-0.0104408	0.00248568	0.0142072
													3.076	-0.00013875	-0.00999594	0.00100623	0.0193902
													3.08	0.00378847	-0.00927634	0.00249564	0.0123323
													3.084	-0.000319728	-0.0102271	0.004	0.00692207
													3.088	0.00317918	-0.0115747	0.00109589	0.00664324
													3.092	-0.000271467	-0.0106152	0.00124035	0.0173477
													3.096	0.00317918	-0.00801158	0.00467746	0.00355547
													3.1	-0.000132717	-0.0113305	0.00337733	0.00951644
													3.104	-0.00299217	-0.00626273	0.00448319	0.00569545
													3.108	-0.00226826	-0.00839101	0.00116065	0.0136794
													3.112	0.00498896	-0.0081337	0.00273973	0.0135589
													3.116	-0.000916955	-0.00827326	0.00125529	0.00659619
													3.12	0.0013694	-0.00884894	0.002132	0.00397429
													3.124	-0.000223206	-0.0103405	0.000268991	0.000582901
													3.128	0.000108587	-0.0118582	0.0011457	0.0130024
													3.132	-0.00264228	-0.00921528	0.000393524	0.00979182
													3.136	0.00228032	-0.0082689	0.00221171	0.00465242
													3.14	-0.00152022	-0.00964268	0.00241096	0.0170207
													3.144	0.00243717	-0.00962524	0.00113076	0.0132697
													3.148	0.000512771	-0.00862216	0.00172852	0.00699091
													3.152	-0.000223206	-0.00990436	0.00216189	0.0183655
													3.156	0.000470543	-0.00929815	-0.000169365	0.00689912
													3.16	-0.00181581	-0.0070085	0.000308842	0.00682912
													3.164	0.00335413	-0.0106458	-0.00014944	0.0148899
													3.168	-0.00179168	-0.00802467	0.000129514	0.000888007
													3.172	-0.00393326	-0.00803775	0.000966376	0.00164979
													3.176	-0.000609293	-0.00812498	0.00395517	0.00202363
													3.18	-0.00372211	-0.00498053	0.00334247	0.00169202
													3.184	-0.000717879	-0.00773683	-0.0030137	0.0126983
													3.188	-0.00183391	-0.0094944	2.98879e-05	0.012486
													3.192	-0.00273277	-0.00954238	0.00450809	0.0152192
													3.196	-0.000989346	-0.00809445	0.00424907	0.0123311
													3.2	0.00284135	-0.00982586	0.00126027	0.00182971
													3.204	-0.00390912	-0.0118844	0.00120548	0.00441835
													3.208	-0.00363766	-0.0109511	0.00150436	0.0120833
													3.212	-0.00226223	-0.00726581	0.000308842	0.0199731
													3.216	-0.00223809	-0.0105803	0.00150934	0.0146019
													3.22	-0.0010919	-0.00786766	-0.00112578	0.00622442
													3.224	-0.00145386	-0.00960343	0.00223163	0.0110827
													3.228	0.000772173	-0.00908881	0.000956413	0.0145721
													3.232	-0.00681684	-0.00852185	0.00214695	0.0143013
													3.236	-0.00447016	-0.011784	-0.000592777	0.0195635
													3.24	-0.00155038	-0.0106327	-0.000398506	0.00139873
													3.244	-9.0489e-05	-0.00854801	-0.00201245	0.00536499
													3.248	-0.00329983	-0.0110906	0.00133998	0.000850256
													3.252	-0.00128494	-0.00886202	-0.00244085	0.00312173
													3.256	-0.00211141	-0.00829506	0.00037858	0.0188566
													3.26	-0.000374021	-0.00877044	0.00271482	0.0152709
													3.264	-0.00637043	-0.00893616	0.000797011	7.69935e-05
													3.268	-0.000633423	-0.00976916	0.00129016	0.00469832
													3.272	-0.00114619	-0.00879661	-0.000742217	0.00610853
													3.276	-0.00367385	-0.00927198	-0.00118057	0.00650899
													3.28	-0.00477782	-0.00835612	0.000343711	0.0168532
													3.284	-0.0057551	-0.00951185	-0.00201245	0.018696
													3.288	-0.00583956	-0.0102184	-0.00142964	0.00509763
													3.292	-0.00630407	-0.00931123	-0.00337235	0.000528742
													3.296	0.000947118	-0.00860471	0.00118555	0.00193184
													3.3	-0.0049407	-0.00855238	-0.000617684	0.0170769
													3.304	-0.00149005	-0.0102707	-0.000224159	0.00804312
													3.308	-0.000916955	-0.00451824	-0.00305853	0.00263981
													3.312	-0.00440983	-0.010214	-0.00317808	0.0035876
													3.316	-0.00337826	-0.00937665	-0.000702366	0.014758
													3.32	-0.00866281	-0.00945515	-0.000373599	0.0095348
													3.324	-0.00537505	-0.00741846	0.000747198	0.00617164
													3.328	-0.0013513	-0.0101486	0.00139975	0.00485782
													3.332	-0.00315505	-0.0095511	-0.00127024	0.0180878
													3.336	-0.00238288	-0.00915859	-0.000308842	0.00581134
													3.34	-0.00568874	-0.00899286	0.00132503	0.00397199
													3.344	-0.00651521	-0.0103448	-0.00213699	0.0133099
													3.348	-0.00600847	-0.0120152	-0.00165878	0.0022841
													3.352	-0.00639456	-0.00843462	-0.0011208	0.0110196
													3.356	-0.0100805	-0.00816423	-0.00364633	0.00996853
													3.36	-0.0049226	-0.00802903	-0.00138481	0.00897599
													3.364	-0.000808368	-0.00854801	0.000159402	0.0107155
													3.368	0.000295597	-0.00712189	-0.00159402	0.00682109
													3.372	-0.00824053	-0.0102053	-0.00218182	0.00376316
													3.376	-0.00437967	-0.00812498	1.99253e-05	0.0001323
													3.38	-0.00361353	-0.0088315	-0.00160399	0.0170964
													3.384	-0.00784841	-0.00782405	-0.00191283	0.00810623
													3.388	-0.00661776	-0.00822092	-0.00373101	0.00540744
													3.392	-0.007402	-0.0108246	-0.0018929	0.007941
													3.396	-0.00732358	-0.00783277	-0.00180324	0.0114579
													3.4	-0.00574907	-0.0103972	0.000383562	0.00867995
													3.404	-0.00462097	-0.00855674	-0.00309838	0.0162668
													3.408	-0.00177962	-0.0101529	-0.00188294	0.00788477
													3.412	-0.00574907	-0.0109511	-0.00183313	0.00380905
													3.416	-0.005737	-0.0109467	0.00079203	0.0143954
													3.42	-0.00862662	-0.0069518	-0.00531507	0.00298634
													3.424	-0.00735374	-0.00897978	-0.000179328	0.00269374
													3.428	-0.00352304	-0.00772374	-0.0032279	0.0123529
													3.432	-0.00997189	-0.0090452	-0.00397011	0.00712861
													3.436	-0.00523026	-0.00867885	-0.00379577	0.00299666
													3.44	-0.00730548	-0.0100265	-0.00204234	0.0131951
													3.444	-0.00757091	-0.00682097	-0.00329265	0.00467767
													3.448	-0.00466923	-0.00713061	-0.00237609	0.00988132
													3.452	-0.00727532	-0.00804647	-0.00194271	0.0198606
													3.456	-0.00700988	-0.00661599	-0.0052254	0.00551874
													3.46	-0.00664793	-0.00674683	-0.00127024	0.012766
													3.464	-0.00664189	-0.00872246	-0.00345205	0.000117957
													3.468	-0.00627994	-0.00711753	-0.00462267	0.0173627
													3.472	-0.00553793	-0.0103754	-0.000861768	0.0166042
													3.476	-0.0106717	-0.00835176	-0.00352179	0.0180867
													3.48	-0.0095677	-0.00946823	-0.00381569	0
													3.484	-0.00801129	-0.00876608	-0.00361146	0.00522041
													3.488	-0.00732961	-0.00928506	-0.00570859	0.0159513
													3.492	-0.0060507	-0.00907136	-0.00336737	0.00174136
													3.496	-0.00424092	-0.0097866	-0.00478207	0.00865127
													3.5	-0.00926607	-0.00621039	-0.005599	0.0012607
													3.504	-0.00871711	-0.00837357	-0.00299377	0.00707583
													3.508	-0.0102856	-0.00886202	-0.00303861	0.00749579
													3.512	-0.0084939	-0.010419	-0.00616687	0.0158274
													3.516	-0.00825863	-0.0081337	-0.00388543	0.00582396
													3.52	-0.00632216	-0.0101137	-0.00415442	0.00549121
													3.524	-0.00709434	-0.00805956	-0.00229141	0.00505288
													3.528	-0.00842151	-0.0105062	-0.00282441	0.00858012
													3.532	-0.00393326	-0.0104495	-0.0028792	0.00172644
													3.536	-0.0114499	-0.0122856	-0.00419427	0.00837244
													3.54	-0.0093083	-0.00823401	-0.00136488	0.0146478
													3.544	-0.00583956	-0.00792872	-0.00302864	0.0187648
													3.548	-0.00804749	-0.00873555	-0.00554421	0.00425426
													3.552	-0.00929624	-0.0108551	-0.00263512	0.000450716
													3.556	-0.00508548	-0.00854365	-0.0025056	0.0150815
													3.56	-0.0073658	-0.00939409	-0.00278954	0.016151
													3.564	-0.00473559	-0.0105542	-0.00162391	0.0172376
													3.568	-0.00954961	-0.00926326	-0.00327273	0.000948936
													3.572	-0.00788461	-0.00952057	-0.00422914	0.0117103
													3.576	-0.0116188	-0.00899722	-0.00334745	0.00364153
													3.58	-0.0111844	-0.0101093	-0.0025604	0.00860766
													3.584	-0.0129037	-0.00910625	-0.00348692	0.0134384
													3.588	-0.00927211	-0.00917167	-0.00319801	0.0104195
													3.592	-0.00694956	-0.00813806	-0.00318306	0.00575397
													3.596	-0.0110517	-0.00846079	-0.00363636	0.0182623
													3.6	-0.00933847	-0.00789819	-0.00488169	0.0177734
													3.604	-0.0115283	-0.010624	-0.00144956	0.00281193
													3.608	-0.0102856	-0.008077	-0.00370112	0.00594904
													3.612	-0.00897048	-0.0077848	-0.00339726	0.00628638
													3.616	-0.0107682	-0.010624	-0.00453798	0.0144413
													3.62	-0.00923591	-0.00860471	-0.00491158	0.00190544
													3.624	-0.00757695	-0.010576	-0.00409465	0.00496568
													3.628	-0.0108888	-0.00887947	-0.00227148	0.00818885
													3.632	-0.0108647	-0.0107112	-0.00753674	0.0109117
													3.636	-0.00862662	-0.0105411	-0.00656538	0.0167442
													3.64	-0.0093626	-0.00870066	-0.00608219	0.0169794
													3.644	-0.0122703	-0.00952493	-0.00490162	0.00324222
													3.648	-0.0109793	-0.00899722	-0.00595268	0.00189053
													3.652	-0.00814401	-0.0109816	-0.000682441	0.007155
													3.656	-0.00900667	-0.00858727	-0.00459278	0.00869487
													3.66	-0.0116188	-0.0105498	-0.00731258	0.00159908
													3.664	-0.00716673	-0.0125865	-0.00735243	0.00895534
													3.668	-0.0113775	-0.00922401	-0.00392528	0.0171228
													3.672	-0.0137302	-0.00959035	-0.00603238	0.00604427
													3.676	-0.00910319	-0.00865705	-0.00271482	0.00196511
													3.68	-0.00813195	-0.00774555	-0.00565878	0.00927777
													3.684	-0.00846977	-0.00968194	-0.00850809	0.00081893
													3.688	-0.00611706	-0.00972119	-0.0035467	0.0196025
													3.692	-0.0120954	-0.00945079	-0.00776588	0.00671668
													3.696	-0.0115223	-0.00994361	-0.00420922	0.0124218
													3.7	-0.00900667	-0.0074359	-0.00705853	0.0176587
													3.704	-0.0082526	-0.0094726	-0.00832379	0.0163793
													3.708	-0.0107561	-0.00760599	-0.00367123	0.00547399
													3.712	-0.00968232	-0.0119367	-0.00761146	0.00281996
													3.716	-0.0111543	-0.00817295	-0.00828892	0.00877863
													3.72	-0.0128736	-0.00884458	-0.00543462	0.00612
													3.724	-0.0139232	-0.00946823	-0.00615193	0.00915155
													3.728	-0.00978488	-0.00991744	-0.00416936	0.017459
													3.732	-0.0126142	-0.00849568	-0.00879203	0.0018584
													3.736	-0.0135613	-0.0092807	-0.00516563	0.013887
													3.74	-0.0123548	-0.00942026	-0.00530012	0.0104585
													3.744	-0.0102494	-0.0108856	-0.0067198	0.00393871
													3.748	-0.0114861	-0.00824709	-0.00650062	0.00400182
													3.752	-0.0149608	-0.00726145	-0.00910087	0.00291405
													3.756	-0.00943499	-0.0098433	-0.00653549	0.018066
													3.76	-0.0146773	-0.00836048	-0.00548443	0.00359104
													3.764	-0.0141464	-0.00758854	-0.00332752	0.00923646
													3.768	-0.010364	-0.00863088	-0.00766127	0.00688994
													3.772	-0.0135975	-0.00997414	-0.00545953	0.0091745
													3.776	-0.00910319	-0.0079985	-0.00616687	0.00153551
													3.78	-0.0098995	-0.00792	-0.00711333	0.00626229
													3.784	-0.010925	-0.0088315	-0.00621669	0.00915614
													3.788	-0.0139232	-0.00788511	-0.00870237	0.00384807
													3.792	-0.0105028	-0.00862652	-0.00614197	0.0026203
													3.796	-0.012952	-0.00865705	-0.0054944	0.0145813
													3.8	-0.0132295	-0.00803339	-0.00737235	0.0145835
													3.804	-0.0113172	-0.010323	-0.00665504	0.000901661
													3.808	-0.0146713	-0.0105891	-0.00713325	0.00143178
													3.812	-0.0108647	-0.00982149	-0.00701868	0.00858127
													3.816	-0.0085301	-0.0100919	-0.00645579	0.00299552
													3.82	-0.00846374	-0.00802467	-0.00598755	0.0111561
													3.824	-0.0104485	-0.00820348	-0.0067746	0.0114705
													3.828	-0.0121135	-0.00848696	-0.00575342	0.010657
													3.832	-0.00985124	-0.00917603	-0.00850809	0.00125025
													3.836	-0.0132898	-0.00976044	-0.00715816	0.0188715
													3.84	-0.0117575	-0.00964705	-0.00833873	0.00677175
													3.844	-0.0111	-0.0125691	-0.0061071	0.0173248
													3.848	-0.0138207	-0.00977788	-0.00688917	0.00188135
													3.852	-0.0131873	-0.00937229	-0.00619178	0.00906434
													3.856	-0.0138328	-0.00800286	-0.00721295	0.0139811
													3.86	-0.0150272	-0.00789383	-0.00963387	0.00323533
													3.864	-0.0143154	-0.00993053	-0.00882192	0.0127339
													3.868	-0.0141826	-0.00728326	-0.00825405	0.0172456
													3.872	-0.0104666	-0.00846079	-0.0058929	0.00480389
													3.876	-0.0109854	-0.0100483	-0.0110336	0.0174235
													3.88	-0.0138328	-0.0099218	-0.00900125	0.00251588
													3.884	-0.0118842	-0.00812934	-0.00724782	0.0167912
													3.888	-0.00965819	-0.010057	-0.00793524	0.00208559
													3.892	-0.017953	-0.0114962	-0.00760648	0.00618082
													3.896	-0.0116851	-0.00884894	-0.00675467	0.00470521
													3.9	-0.0147678	-0.0077281	-0.0078655	0.00172989
													3.904	-0.0126202	-0.0111735	-0.0099477	0.0168796
													3.908	-0.0108888	-0.00897978	-0.00556912	0.0173076
													3.912	-0.0152987	-0.00983458	-0.00931009	0.00527663
													3.916	-0.0141042	-0.00968194	-0.00985305	0.0197149
													3.92	-0.0161191	-0.00805956	-0.00688917	0.0162841
													3.924	-0.0122522	-0.00921964	-0.0094944	0.0198102
													3.928	-0.0167465	-0.00837793	-0.0086924	0.0135543
													3.932	-0.0144662	-0.00955546	-0.00631631	0.0040787
													3.936	-0.0178384	-0.0104103	-0.00961395	0.00201445
													3.94	-0.0132898	-0.0100003	-0.00876214	0.0114097
													3.944	-0.0111965	-0.0122943	-0.0051208	0.00254228
													3.948	-0.0171205	-0.0117143	-0.00780075	0.00759332
													3.952	-0.0144058	-0.00882713	-0.00821918	0.00734892
													3.956	-0.0148583	-0.00916295	-0.00669489	0.0100098
													3.96	-0.013887	-0.00882713	-0.00945953	0.00362317
													3.964	-0.0156003	-0.0092807	-0.0118555	0.00822097
													3.968	-0.0141585	-0.0116445	-0.00777086	0.0161016
													3.972	-0.0143274	-0.00669013	-0.00533499	0.0052904
													3.976	-0.00861455	-0.00424784	-0.00258531	0.0164263
													3.98	-0.00472956	-0.00428273	0.000249066	0.00799607
													3.984	-0.000953151	-0.00379427	-0.00235118	0.0124505
													3.988	-0.00306456	-0.00256877	0.00134496	2.08835e-05
													3.992	-0.000205108	-0.00140868	-0.000308842	0.00857668
													3.996	-0.00355923	-0.000606211	0.00209714	0.00631622
													4	0	0	0	0.000871024

[truncated: 16 more sheets: Fig. 4b gels, Fig. 4e gels, Fig. 4g gels, Fig. 5c, Fig. 5d, Fig. 5f, Supp. Fig. 2, Supp. Fig.3b, Supp. Fig.3c, Supp. Fig. 6, Suppl Fig. 8, Suppl Fig. 9 gel, Supp. Fig 12b, Supp. Fig. 12c, Supp. Fig. 12d, Supp. Fig. 12e]
